# Supplementary material for: Peptide Biomarkers for the Diagnosis of Dengue Infection
Source: Front Immunol. 2022 Jan 26;13:793882. doi: 10.3389/fimmu.2022.793882 (PMC8826428; doi:10.3389/fimmu.2022.793882)
Supplement: Supplementary file 7 [file Table_1.xlsx]

## Sheet: Sheet1
Supplementary Table 1. Raw data with information from patient
Patient.ID	virus	Procedence	Time after onset of symptoms/receiving vaccine	Origin of infection	Age (years)	Sex (1: male; 0: female)	Procedence (Enrolment place)	Hospitalization (1:yes, 0: no)	PM2_IgM	PM12_IgM	PM18_IgM	PM22_IgM	PM23_IgM	PM24_IgM	PM30_IgM	PM34_IgM	PM35_IgM	FPG1_IgG	PG1_IgG	PG9_IgG	PG15A_IgG	PG15B_IgG	PG19_IgG	PG24_IgG	PG32_IgG	PG33_IgG	PG40_IgG	VL_D1_IgM	VL_D2_IgM	VL_D3_IgM	VL_D4_IgM	VL_D1_IgG	VL_D2_IgG	VL_D3_IgG	VL_D4_IgG
Iq-006	DENV	Endemic	1 day	Peru	65	1	Peru	N.A.	226	167	223	166	267.125	259	182.125	196.5	197.75	679.625	1011	948.75	1650	1436	1400	1161.25	2164.25	2120	2012.62	2519.25	2182.75	2210.88	2582.62	10861.4	9465.25	9458.12	9599.5
Iq-040	DENV	Endemic	3 days	Peru	64	1	Peru	N.A.	50	61.75	33	78.75	40.875	44.5	298.625	89.25	32	1671.62	1523	1471.5	2208.5	1905	2031.75	1659.75	2596.25	2855.75	2600.38	308.5	265.25	302.625	341.125	25132.9	25169.2	25004.1	25365.2
Iq-040	DENV	Endemic	126 days	Peru	64	1	Peru	N.A.	78.75	48.5	49	115.5	63.375	72.25	539.875	178.5	38.75	1363.12	797.75	791.5	1091.75	988.75	951.25	863.75	8450.75	9418	1271.88	462.25	411	446.625	486.625	25437.6	25939.8	25231.4	25747.8
Iq-040	DENV	Endemic	217 days	Peru	64	1	Peru	N.A.	101	75	83.75	135	93.625	77.75	466.875	163.5	70	1247.62	792.5	829	1061.75	981.25	899	905.5	6176	6192	1291.62	684.25	567.5	631.875	709.125	25054.4	25920.5	25118.6	25828.2
Iq-082	DENV	Endemic	1 day	Peru	8	1	Peru	N.A.	584	354	325.25	359.5	442.375	438	304.125	293	293.75	372.125	416.25	427.75	624.25	504.25	569	470.75	586.25	562.5	494.625	5634.75	5499.25	5500.38	5722.12	6504.38	6248.75	5824.12	6528
Iq-082	DENV	Endemic	120 days	Peru	8	1	Peru	N.A.	718.25	391	403.75	408	604.125	549	426.875	384	379.75	10875.6	111.75	77.75	105.75	104	98.5	131.75	166.25	190.5	81.625	7240	7156	7239.12	7771.88	4015.38	7713.75	4421.12	3257.25
Iq-082	DENV	Endemic	215 days	Peru	8	1	Peru	N.A.	773.25	421.25	418	380.5	600.125	559.5	520.125	434.5	366.25	3443.38	111.75	92	121	120	120	117.25	166.75	186	113.375	7948.5	7553	7416.62	7894.12	4557.88	6797.5	4775.88	3761.5
Iq-084	DENV	Endemic	3 days	Peru	28	0	Peru	N.A.	274.25	169	133.75	125.75	171.875	197.5	237.125	201.75	134.75	562.875	706.5	684.25	1105.75	885.5	999.5	752.5	3964	2600.5	1143.12	3006	2954.25	2921.12	3165.62	7965.38	7488.25	8934.88	7499.5
Iq-084	DENV	Endemic	122 days	Peru	28	0	Peru	N.A.	342.5	220	173.25	158.5	214.875	262.5	366.875	227.5	172.75	738.125	244	201.5	278.75	319.75	290.5	284	21811	19655.5	301.375	3049.75	2894	3009.38	3197.12	8770.62	13379	12310.6	7534.75
Yu-005	DENV	Endemic	2 days	Peru	46	1	Peru	0	364.25	181.5	106.25	125.5	148.125	156.5	197.625	132.5	125.25	812.125	833.75	686	1193.25	984.75	1094	833	4554.25	1841.75	1102.62	2123.75	2099.25	2099.62	2261.88	10258.6	11099.2	13913.6	9288
Yu-005	DENV	Endemic	17 days	Peru	46	1	Peru	0	958	266.5	202.25	221.5	249.625	260	246.125	209.75	197.75	15085.4	355.75	248.75	833.25	357.75	413.25	374.75	6598	1813	343.625	3171	3007.5	3070.88	3222.62	13321.9	22382.8	23117.4	12705.5
Yu-005	DENV	Endemic	126 days	Peru	46	1	Peru	0	844.25	257	198.75	212.25	236.875	272.5	239.125	242.25	193.25	934.625	400.75	368.75	569.25	397.75	425.75	386.75	7234.75	1945	419.625	3649.25	3572	3348.38	3674.88	13055.1	21610.2	19820.6	11248
Yu-005	DENV	Endemic	203 days	Peru	46	1	Peru	0	843	252.5	201.25	202	246.125	248.5	248.125	219	215	787.625	410.5	376	612.25	443.5	450.25	412.75	7089.75	1912.5	445.625	3939	3638.5	3630.88	3971.12	14481.4	19936.8	19615.1	12473.2
Yu-007	DENV	Endemic	4 days	Peru	16	0	Peru	1	1321	314.5	144.25	156	191.875	205.25	191.125	194	119	530.125	578.75	487.25	744.25	625.25	667	591.75	792.75	994.25	706.125	2527	2530.5	2518.12	2644.62	9161.62	8783.25	11294.9	6142.5
Yu-007	DENV	Endemic	16 days	Peru	16	0	Peru	1	678.25	209.25	133.25	165	184.625	203	201.625	234.75	136.25	24218.4	207.25	159.25	211.25	241.25	207	202.5	256.25	4697.75	202.625	4425	4142	4554.88	4630.38	5110.88	7212.75	8303.88	2699
Yu-007	DENV	Endemic	118 days	Peru	16	0	Peru	1	2020.5	2443.25	249.25	250.5	280.125	304.5	589.625	459.25	220.75	1015.12	194	150.5	176.5	222.5	179.25	168	212.75	1721.75	175.125	4264	3936.5	4146.88	4280.62	5631.88	6419.25	7262.62	2845.25
Yu-007	DENV	Endemic	196 days	Peru	16	0	Peru	1	1846.75	1945.5	257.5	243.25	311.875	301.5	454.125	474.5	232.75	251.625	177.75	140.25	182.25	218.75	176.75	176.25	245.25	1304	203.625	3879.75	3707.75	3839.38	4262.38	4173.12	5288.25	6240.12	2399
Yu-009	DENV	Endemic	1 day	Peru	50	1	Peru	1	210.75	119	161	104.75	237.375	238.25	129.375	81.5	242.75	392.625	360	434.75	600.5	441.25	569	371.5	831.5	990.5	762.125	558.5	477	508.375	556.625	2839.38	2398.75	2464.12	2550.5
Yu-009	DENV	Endemic	41 days	Peru	50	1	Peru	1	273.25	167	212.5	113.75	313.875	323.5	142.625	122.75	327.75	12160.6	135.25	187.75	210.5	163.25	167	141.5	1661.5	2133.5	373.875	709	676.25	687.625	768.625	4023.88	13206.8	9278.62	2684
Yu-020	DENV	Endemic	0 days	Peru	31	1	Peru	1	1417.25	445.25	881.75	377	1384.12	1216.25	334.125	274.75	568.25	966.375	1053.75	783.75	1335	1068.5	1089	854	1460.25	1556.5	1314.38	5321.5	5203.25	5253.38	5454.88	13252.1	13031.2	14081.1	15547.8
Yu-020	DENV	Endemic	20 days	Peru	31	1	Peru	1	1555.25	610	1037.5	539	1640.12	1477.5	734.125	424	757.5	28950.6	473	587.25	621	635.5	639.25	466.5	25640	25398.2	551.625	11091.5	10829	11319.9	11267.1	11571.9	21304.2	15373.1	18399
Yu-020	DENV	Endemic	65 days	Peru	31	1	Peru	1	1274.5	837	861.25	900	1232.12	1164	748.625	568.75	720.5	26842.6	411.75	430	480.5	544.5	515.25	405.75	16552.8	16083.5	515.625	11566	11832	11089.4	11947.4	11274.4	19283.5	14486.6	17548.2
Yu-020	DENV	Endemic	142 days	Peru	31	1	Peru	1	852.25	882.5	611.75	887.5	775.375	712.5	656.375	495	563.5	9467.62	381.25	342	403.5	502.25	452.75	369.75	7908.5	7834	468.875	9883.5	9877.5	9872.62	9780.88	11188.4	18709.5	13915.6	18583.2
Yu-028	DENV	Endemic	5 days	Peru	20	0	Peru	1	417	342	290.75	319	392.625	365	383.875	302.75	294.75	604.125	459.75	466.75	645	550.25	597	423.5	696.5	638.75	609.375	4853.5	4681.5	4940.12	4890.62	6767.12	7559.75	9071.62	4491.25
Yu-028	DENV	Endemic	28 days	Peru	20	0	Peru	1	527.5	434	377.75	460	525.625	487.25	518.125	443.5	373.25	17758.9	586.5	514.5	774.5	699	723.25	576	2579.25	2845.25	787.375	3962.25	3910.25	3865.88	4131.62	9683.88	10289.5	11105.6	6350.5
Yu-028	DENV	Endemic	104 days	Peru	20	0	Peru	1	661.25	457.25	414.25	547	644.125	582.75	545.125	522.5	487.5	1949.12	113	91.75	114.5	121.75	99.25	98.5	1068.5	1191	122.375	5507.25	5232	5459.88	5629.62	4481.38	8484.5	6481.62	2600.5
Yu-028	DENV	Endemic	181 days	Peru	20	0	Peru	1	580.75	424	386.25	506.5	556.625	488.75	479.875	472.75	416.25	666.625	117	99	137	154.75	117.75	117.5	747.25	765.25	132.375	5882.5	5435.25	5762.62	5977.62	4562.38	7282.25	5725.88	3079.75
Yu-030	DENV	Endemic	3 days	Peru	28	1	Peru	1	669	395.5	415.75	1937.5	606.125	573.75	333.625	304	386	25223.1	893.25	744.25	2451.5	970	1013.75	790.25	1214	1312	1176.88	3066.5	3061.5	3138.38	3143.38	13120.9	19979.2	16249.6	18454.2
Yu-030	DENV	Endemic	21 days	Peru	28	1	Peru	1	870.5	726	630.25	2481	871.375	779.25	457.625	454.75	726.75	26737.6	878	754.5	2299.5	1032.75	1082.5	979.75	15316.8	15266.5	1354.62	2296.5	2236	2165.38	2351.38	13336.9	23130.2	17494.9	20413.8
Yu-030	DENV	Endemic	97 days	Peru	28	1	Peru	1	717.5	603.25	525.25	2481.5	706.625	689.25	396.125	346.25	647	5517.12	202	179	828	252.25	213.25	206.25	12480	10093.5	277.125	5260.5	4882	4861.88	5133.12	8543.88	19524.5	13340.6	15685.2
Yu-030	DENV	Endemic	179 days	Peru	28	1	Peru	1	1079	857	741	3105.5	1054.38	934.25	576.875	554.75	885.75	1319.62	189.75	160.5	824	234.75	211.75	213.25	8681.5	6835.25	259.625	6652.5	6597.75	6391.88	6533.62	6791.62	16929.5	10886.9	15155.2
Yu-032	DENV	Endemic	0 days	Peru	49	0	Peru	1	369	118.25	281.75	216.5	330.625	328	109.375	107.5	240.25	818.875	834.75	700.25	1068	933.75	964	802.75	1167.25	1227	1050.12	729.25	677	684.375	756.625	14752.9	14219	13070.6	14302.8
Yu-032	DENV	Endemic	15 days	Peru	49	0	Peru	1	412	160	298.75	277	377.875	388.5	131.625	149.25	257.75	2223.62	416.5	422.75	519.25	527.5	542.25	482.25	2895.25	2436.75	542.375	1086.5	966.5	1017.38	1100.12	16903.6	17937.8	18899.1	14183.8
Yu-032	DENV	Endemic	165 days	Peru	49	0	Peru	1	548.25	191.5	334.75	321	427.125	415.75	164.625	213.5	290.75	5381.88	434	397.5	569.25	549.75	494.5	499	1444	1234	558.375	1198	1040.75	1149.88	1203.12	15305.9	16171.8	15504.4	12403
Yu-034	DENV	Endemic	2 days	Peru	43	1	Peru	1	601.5	354	393	990	560.375	495	309.875	338.5	496	885.875	792.25	919.5	1384.5	865	1082.75	1330.25	1465.25	1621	1374.88	3308.5	3053.5	3303.38	3580.62	11432.4	11126	11701.1	9317.25
Yu-034	DENV	Endemic	19 days	Peru	43	1	Peru	1	602	406.25	430	1035	567.375	475	346.125	356.5	512.75	24106.4	1119.25	1141.5	1927.5	1468.75	1550.25	1684.75	2286.75	2464.5	2073.38	2989.5	2590.5	2990.38	3071.38	18529.9	23898.5	22551.1	14617.8
Yu-034	DENV	Endemic	91 days	Peru	43	1	Peru	1	1155	625.5	767.5	1849.75	1176.88	1026	482.875	597.25	723.25	4833.12	247.5	209	295.75	261.75	290.5	363.75	815.75	868	518.125	4605.5	4200.25	4592.88	4808.62	10658.4	16758.8	12375.9	6846.75
Yu-034	DENV	Endemic	171 days	Peru	43	1	Peru	1	1103.75	628	686	2004.25	1047.38	834.5	510.125	526.25	834.25	2102.12	229	191	259.25	240.25	253.25	308.25	635	760.25	443.125	4522.75	3979.75	4322.38	4814.12	7735.38	13137.2	10037.6	5388.5
Yu-036	DENV	Endemic	7 days	Peru	30	0	Peru	1	587	374.75	469.5	508	647.125	578.5	400.875	392	423.5	583.125	680.75	709.75	1237.5	907.75	980	782.25	1207.75	1219	1172.12	6166.5	6305.75	6203.12	6529.62	9613.88	10223.2	10025.1	7804.25
Yu-036	DENV	Endemic	17 days	Peru	30	0	Peru	1	913.25	457.25	720	859	1130.88	890.5	534.125	686.5	598	2140.38	169.75	180.75	286	234.75	182.5	166	314.25	396.75	262.625	7794.5	7265.5	7442.38	7729.12	6736.12	12151.2	8298.12	4521.25
Yu-036	DENV	Endemic	91 days	Peru	30	0	Peru	1	889.75	431	608.5	778.5	928.375	811	517.625	638.25	571	2255.12	166.25	189.75	310.25	233.5	192	186.25	524.25	619.75	358.625	7617	8040.5	7480.62	8017.62	8103.38	11628.5	6841.12	5377
Yu-036	DENV	Endemic	168 days	Peru	30	0	Peru	1	1040	482.25	737.5	861	1055.62	897.5	687.125	659.25	613.5	985.625	172.25	196.25	306.5	254.75	204.25	196.25	455.75	595.5	348.375	8620	8209.5	8494.38	8791.12	6353.38	9623	5503.62	4746.25
Yu-042	DENV	Endemic	0 days	Peru	35	1	Peru	0	1488.25	1439	1346.75	2211.25	1669.62	1633	1040.62	2629.5	1178.75	1375.62	1699.75	1684.75	2680.5	2256	2384.5	1909	3650	3581.75	3194.62	12057	9776	10892.9	11831.1	21333.4	19608.2	19417.6	20908
Yu-042	DENV	Endemic	15 days	Peru	35	1	Peru	0	2726.75	528.75	2373.5	1946	2982.38	3042.25	415.125	412.5	2011.25	513.375	397.25	258.75	443	384.25	418.5	385	685.5	1127.5	589.125	3396.75	3015.5	3199.38	3457.38	5202.88	4872.5	5008.38	4758
Yu-043	DENV	Endemic	3 days	Peru	17	0	Peru	0	2812.75	303.5	275.75	290	423.625	369.25	364.875	283.25	270.75	419.125	433	427.5	606.25	448.25	479.5	410.75	734.25	698.75	1510.88	2933	2733.25	2889.38	3042.88	10623.4	10590	11959.6	8015.75
Yu-043	DENV	Endemic	13 days	Peru	17	0	Peru	0	2795.5	250	276	308	453.125	391.5	286.625	304.75	288.25	22486.1	114.25	124	157.5	162.25	120.25	155.75	610.5	698.5	1300.38	2600	2374.75	2358.62	2635.38	7925.88	14397.8	13022.6	6193.25
Yu-043	DENV	Endemic	82 days	Peru	17	0	Peru	0	3238	397	403.5	421	695.375	658.5	420.125	609.25	384.75	8531.38	120.75	108	174.25	161.25	130	134.75	303.75	333.25	756.375	4141.25	3901	3896.38	4473.38	7797.12	14229.2	11632.6	5847.25
Yu-043	DENV	Endemic	164 days	Peru	17	0	Peru	0	7608.5	482	489.25	542.25	939.375	746.5	461.375	912.5	853.25	4475.88	118.25	109.75	160	142.25	141.75	155.25	1457.75	1634.75	629.625	4289	3869	3880.88	4258.62	7336.88	13101.8	9671.88	5855.25
Yu-044	DENV	Endemic	8 days	Peru	34	0	Peru	1	194.5	94.25	89.75	149	121.125	117	96.625	78.5	76.75	589.375	563.25	530.75	990.25	723.75	756.25	582.25	1146.25	1102.75	1093.38	1005	1013.5	1001.38	1037.38	8591.12	7539.5	9257.12	7138
Yu-044	DENV	Endemic	86 days	Peru	34	0	Peru	1	3093.75	544	2759	1420.25	3482.62	3453.5	468.125	457	2170.5	470.625	367.75	246.25	420.5	360.25	423	409	741.75	1192.75	546.875	5497	4889.25	5099.62	5564.12	6563.62	7024.5	8555.62	4611.5
Yu-046	DENV	Endemic	3 days	Peru	27	0	Peru	0	566.75	219.25	242.25	213	674.875	673.5	217.125	421.25	191	666.375	638.25	534.75	897.25	749	773	725.5	1288	1524	1142.12	3810	3390.5	3547.12	3679.62	6802.12	6765.25	6482.38	7179.75
Yu-046	DENV	Endemic	24 days	Peru	27	0	Peru	0	633.5	268.75	288.75	246.5	651.625	575	256.875	629.25	257.25	6589.38	792.5	683.25	1339.5	1018.25	1123.75	964.5	6444.5	5796.75	1394.38	3886.5	3831.75	3887.88	3817.62	13406.4	20658.2	15975.6	15908.2
Yu-046	DENV	Endemic	80 days	Peru	27	0	Peru	0	730.5	12327.5	391.75	305	785.375	716.5	389.125	943.25	319.5	2419.12	242.25	178.5	292.75	293.75	270.25	251.5	1164.75	1205	528.125	5162.25	4987.25	5049.38	5422.62	7578.12	13968	10269.6	11184.2
Yu-046	DENV	Endemic	159 days	Peru	27	0	Peru	0	908.75	9877.75	409.25	274.5	987.375	939	397.125	924	347.75	760.125	238.25	194.5	275	285.25	292	263.75	738.75	986.5	458.125	5559.5	5214	5360.12	5543.12	7660.88	11860.2	9821.62	9916.75
Yu-049	DENV	Endemic	2 days	Peru	6	1	Peru	0	576	232	204.75	215	370.375	324.25	246.375	219.5	225	354.875	425.25	500.25	721.5	432.25	462.25	346	595.25	505.75	557.125	1606	1606.5	1588.88	1591.62	4044.88	4133.5	5103.62	2668.75
Yu-051	DENV	Endemic	2 days	Peru	27	0	Peru	0	446.25	690	331.25	349.5	469.125	459.75	808.375	324	365.5	644.625	638	561.5	896.25	693	841.5	650.25	1114	1191	1024.62	4415.5	4231	4298.38	4596.12	7087.38	6653.5	6416.62	7261
Yu-051	DENV	Endemic	10 days	Peru	27	0	Peru	0	558.25	1058.5	438.25	572.75	595.875	590	1047.88	406	443	704.625	611.5	529.5	850.5	736	803	619.25	994.75	1127.75	1021.62	3367.25	3493.25	3369.88	3616.62	7749.38	8821.5	7827.38	8530.25
Yu-051	DENV	Endemic	78 days	Peru	27	0	Peru	0	637.75	2111	476.75	703	657.375	640.25	1516.62	460.25	505.25	1354.38	234	156.25	260	237.75	298.25	241.5	562.5	682.5	452.625	5172.5	5810.25	5689.12	5637.88	4547.62	5524	5434.88	3806.25
Yu-051	DENV	Endemic	155 days	Peru	27	0	Peru	0	690.5	2249	501.5	679	746.875	698.75	1385.62	410.5	491.75	827.625	238.75	171	265.75	270.25	282.75	246.25	486.25	694.5	511.375	5879	6020.5	5782.12	6025.12	4506.12	5574	4748.38	3742.5
Yu-053	DENV	Endemic	2 days	Peru	20	1	Peru	0	2080.12	1104.75	1238.88	1753.12	1800.75	1575	863.125	1082.75	1184.88	1018.5	1215	1002.5	1956.5	1336.5	1453.75	1268.25	2176.12	2464	2067	15824.6	14487.6	14731.6	15865.1	14470.5	13032.5	13057.9	14675
Yu-054	DENV	Endemic	4 days	Peru	44	1	Peru	1	286.625	282	198.375	675.875	239	215.25	188.375	512.25	913.125	813	992	719.75	1451.5	1046.5	1175	839.75	1506.12	1664.25	1469.25	2925.88	2777.88	3272.38	2819.12	11029.5	10010.8	10637.4	9874.5
Yu-054	DENV	Endemic	12 days	Peru	44	1	Peru	1	210.375	155.75	180.625	378.375	240.75	194.25	293.875	836.5	456.125	29037	761.25	710.25	1424.5	905.5	1289.25	875.75	1710.12	1831.5	1584.5	2069.38	1684.38	2719.38	2135.88	14281	16163.2	17632.9	10469
Yu-054	DENV	Endemic	80 days	Peru	44	1	Peru	1	306.875	334.25	210.375	654.375	284	227.5	241.625	5044.75	972.125	532.5	580.5	578	911.25	665.75	819.75	578.5	1094.12	1192.5	906.25	2926.12	2917.38	2703.12	2992.88	10842.8	11249.8	12160.6	13069.8
Yu-054	DENV	Endemic	157 days	Peru	44	1	Peru	1	296.375	360	203.125	670.875	257	228	222.875	1790	1094.12	8577	224.75	139	253.75	241.25	275.5	238.75	513.375	696.5	419.75	2902.88	2744.88	2930.12	2987.38	7993.25	9718.75	11752.4	5769.75
Yu-040	DENV	Endemic	4 days	Peru	23	1	Peru	1	1639.38	912	204.875	960.125	458.25	309	254.875	234.75	200.375	26862.5	195	136.75	220.5	217.25	249.75	208.25	521.125	788.75	454.75	2108.12	1928.38	1930.38	2071.88	8438	10419	12325.9	6066.75
Yu-040	DENV	Endemic	16 days	Peru	23	1	Peru	1	2226.38	912.5	332.125	1271.62	886.25	544.75	381.625	379	315.375	879.75	297.25	226.75	361	337.5	330.75	301	4535.12	4658.5	434.25	2803.62	2536.38	2775.88	2773.12	10730.8	14116.8	11472.1	13601.2
Yu-045	DENV	Endemic	3 days	Peru	64	1	Peru	N.A.	2025.12	464	1792.88	1244.12	2280.5	2254.75	310.875	335.5	1560.88	1127.75	1483.75	1241.75	2270	1577.75	2025.5	1734.75	2493.88	3117.5	2159.25	2102.62	1852.88	1925.38	1957.88	9674.25	8645.5	7936.62	8694.5
Yu-045	DENV	Endemic	11 days	Peru	64	1	Peru	N.A.	2991.88	773.5	2656.62	3939.88	3621.25	3264.25	532.875	495.25	2239.62	14561.8	446.5	414.75	525.75	446	509	449.25	1794.62	2590.25	578.25	3620.12	3563.12	3285.38	3639.12	9024.5	19220.8	10812.9	6243.75
Yu-066	DENV	Endemic	2 days	Peru	48	0	Peru	1	1795.62	259.75	1440.12	173.875	2202	2148	185.875	187.25	1243.38	641.5	751.75	679	1148	744.5	888	914.5	1097.88	1003.25	1020.75	2654.12	2138.12	2437.62	2457.62	8805.25	7978.75	9338.62	6263.25
Yu-066	DENV	Endemic	91 days	Peru	48	0	Peru	1	2375.88	334.5	1909.88	200.875	2936	2529.25	244.125	234.5	1522.88	2162.5	233.75	146	280	265.5	276.75	228.75	533.875	610.25	224.5	2703.38	2925.88	2831.88	2842.38	5075.75	8363.25	7542.12	3061.5
Yu-071	DENV	Endemic	3 days	Peru	19	0	Peru	0	2058.88	338	224.625	11073.4	292.5	269.25	223.375	276.75	308.125	481.5	464	462.25	690.5	548	595.5	434.5	688.375	628.25	628.5	3151.62	3058.12	3000.38	3069.62	8443.5	8362.75	8245.62	8406.5
Yu-071	DENV	Endemic	70 days	Peru	19	0	Peru	0	2241.38	569	387.625	15147.4	405.5	469.75	370.375	501.75	493.125	1234.25	237.75	180.25	277.5	225.25	236.25	219.75	913.375	1002.25	211	4250.38	4019.38	4291.88	4190.88	11170	17876.8	13426.9	9908
Yu-071	DENV	Endemic	152 days	Peru	19	0	Peru	0	1591.38	555	331.625	17854.4	380.25	362.5	324.875	558	494.625	2579.25	224.75	213.25	290	251.5	243.75	217.25	433.875	449.25	211.25	4307.62	4489.38	4487.12	4662.88	11624.2	18189.5	13222.9	10354.5
Yu-072	DENV	Endemic	0 days	Peru	41	1	Peru	0	1155.88	1276	613.625	986.125	984.25	838.25	823.875	376.25	617.375	1041	1442.75	1136.75	2092.75	1501	1694.25	1333.5	2496.12	2496	2257	4648.62	5002.38	4859.38	5042.12	12233.2	12608.5	14803.6	9917.25
Yu-080	DENV	Endemic	7 days	Peru	36	1	Peru	1	326.125	565.75	242.375	476.625	337	314.75	575.375	263.5	213.125	457	423.25	621.5	978.75	545.75	581.25	414.75	799.125	20606.2	650	3066.62	2759.88	2951.38	2816.38	6747.5	5450.75	7358.38	4969
Yu-080	DENV	Endemic	65 days	Peru	36	1	Peru	1	524.375	838	322.125	611.375	471.75	431	819.375	423.75	301.625	1528	122.5	130.75	156.75	148	124.75	119.25	466.625	11414.2	248.25	3816.38	3758.62	3902.88	4327.38	9731.75	16205.8	11803.6	9322.25
Yu-080	DENV	Endemic	147 days	Peru	36	1	Peru	1	589.375	1538.5	367.125	762.375	509.5	422.25	1200.12	452	319.625	370.5	107	111.5	128.75	134.5	130.5	110.75	399.375	5676.25	248.25	4631.62	4523.38	4404.88	4860.38	7789.5	14901.2	9390.62	7638.25
Yu-081	DENV	Endemic	0 days	Peru	22	0	Peru	1	590.625	477.25	416.625	726.875	554.25	457.5	423.625	471	340.125	571.25	785	738.75	1499.5	949.5	1235.75	842.5	1337.12	1244.5	1245.5	5614.88	4840.62	5428.62	5334.12	10526	10267.2	12355.4	7900
Yu-081	DENV	Endemic	58 days	Peru	22	0	Peru	1	928.375	668	566.375	976.625	816.75	686.25	757.125	770	530.125	3613.75	273.25	235.25	588	332.75	334.5	314.25	557.125	571	343.75	8008.12	7677.38	8718.12	9008.88	6189	7562.75	8422.38	3397.25
Yu-081	DENV	Endemic	140 days	Peru	22	0	Peru	1	1044.38	735.5	605.875	954.625	830.25	723.75	765.125	724.75	509.125	484	319.5	267.25	684.25	366.25	390.25	377.5	551.125	565.75	353.5	7883.62	7527.88	8433.38	8044.38	5994.25	6588	7134.12	3574.75
Yu-087	DENV	Endemic	3 days	Peru	48	0	Peru	0	363.125	375.25	267.375	383.375	386.25	324.75	278.875	277.25	847.125	524.5	706.75	624	1035.75	809	1031.75	2466	1219.12	1365	991.75	3845.12	3544.38	3718.12	3833.12	7908	7129.5	6923.62	7531.25
Yu-088	DENV	Endemic	4 days	Peru	21	1	Peru	0	778.375	608.5	515.875	457.875	737.25	589.75	471.375	440.75	515.875	506.75	512.5	483.75	610	627.5	605.75	461	799.875	819.25	729.25	7843.12	7110.62	7429.12	7514.12	9625.75	8519.5	8086.38	9445.75
Yu-088	DENV	Endemic	61 days	Peru	21	1	Peru	0	1299.62	683.5	705.125	519.625	1313.75	882.25	536.125	496.25	667.625	2413.75	149	152.75	181.75	212.5	167.75	166.25	611.625	729.25	175.5	8872.38	8598.38	9427.62	9063.62	7192	12196.8	7216.88	7089.75
Yu-088	DENV	Endemic	139 days	Peru	21	1	Peru	0	1133.88	582.5	562.625	437.375	1069.25	794.25	523.875	491.75	538.125	1652	220.75	226.25	264.75	301.5	265.75	183.75	296.125	390	231.5	8197.38	7633.62	8482.62	8428.38	7711.5	11671.8	7569.88	7517.75
Yu-093	DENV	Endemic	5 days	Peru	50	0	Peru	1	420.375	296	357.125	278.625	489.25	460.5	309.375	315.25	323.375	329.75	435.5	400.75	626.25	573	636	455.75	681.625	629	580.25	3450.62	3517.62	3185.62	3684.62	6210.25	5512.5	6755.38	5330.25
Yu-094	DENV	Endemic	3 days	Peru	51	0	Peru	0	346.375	217.75	58.375	115.125	71.5	59.75	138.375	67	99.125	460.5	461.5	457.75	709.25	673.75	692	474	862.125	873.25	769.5	308.875	297.875	325.375	343.625	7902	7124	9027.62	6449
Yu-101	DENV	Endemic	5 days	Peru	19	0	Peru	0	937.875	343.25	439.375	348.125	1161.75	1207.5	693.625	366	404.375	855.75	811.75	639.75	1144.5	987.5	1143.75	783.25	913.125	978	873	6372.62	5356.38	6078.62	6272.12	20383.8	22448.2	23595.9	19165.2
Yu-101	DENV	Endemic	50 days	Peru	19	0	Peru	0	1286.38	488	621.875	461.875	1448.75	1477.75	1116.38	468.75	582.125	1083.25	341.75	231	462	373.5	391.75	379.25	718.625	820.75	370	7493.88	7556.38	8324.38	7609.12	22323.8	24437.2	23697.1	19003.2
Yu-103	DENV	Endemic	3 days	Peru	55	1	Peru	0	458.375	351.5	362.625	677.875	417	397.25	331.125	379.75	260.875	4128.5	1037.25	990	2097.75	1519	1581.25	1401	2171.62	2153.75	2194	2683.38	2372.38	2260.88	2609.88	12245	11518	15032.9	9803.75
Yu-103	DENV	Endemic	47 days	Peru	55	1	Peru	0	594.375	406.25	382.125	536.875	502.75	465.5	412.375	480.25	366.125	25695.2	296.5	167.5	512.75	313	353.75	323.75	1289.12	1571.25	551.25	3020.62	2796.38	2739.12	3125.12	13290	23330.5	20374.1	12124.2
Yu-103	DENV	Endemic	68 days	Peru	55	1	Peru	0	550.875	374	387.125	536.125	503.5	486	414.375	407.5	370.125	24093	281	153.25	455.5	318.75	343.5	345.75	1033.88	1336.75	476.25	3462.12	2779.88	2607.12	3465.38	12940.8	23638.8	20301.6	12676.5
Yu-145	DENV	Endemic	3 days	Peru	43	0	Peru	0	1243.88	184.75	179.625	246.875	283	267.25	200.875	183	186.375	572.75	596.75	643	1073	740.5	866.5	613.75	1110.62	1252.5	1095	1509.62	1497.62	1509.88	1516.88	7074.5	6268	7611.38	5155.75
Yu-147	DENV	Endemic	3 days	Peru	34	0	Peru	0	142.625	157	89.625	549.875	159.5	176.75	120.625	79.25	81.125	281.25	360.25	370	591.5	420.5	542.75	380.25	702.125	647	593.25	261.125	262.625	266.625	285.125	2259.25	2314.75	2013.88	2021.75
Yu-148	DENV	Endemic	2 days	Peru	47	1	Peru	0	1017.62	610.75	344.375	2024.88	573.25	640.75	299.625	304.25	524.125	524	699.5	628.75	830.5	735.25	754	708.75	10547.9	11288.8	949	2615.62	2525.62	2697.88	2861.38	8652	7335.75	9297.62	6525.5
Yu-152	DENV	Endemic	5 days	Peru	33	0	Peru	0	533.875	1335	440.875	487.875	439.75	510.25	496.375	516.25	436.625	509.25	613	632.75	962.5	789	865.25	642.75	1148.12	1114.75	1009.25	9226.12	8617.88	9477.12	10160.1	10399.2	9941.5	9747.38	9566.75
Yu-188	DENV	Endemic	5 days	Peru	56	1	Peru	1	503.875	502.25	421.125	486.375	616.25	467.75	474.375	477.25	380.125	1831.25	1639	2143.75	3889.5	2225	2590.25	1873.75	4039.62	3833	3504.5	4580.38	4509.88	4636.88	4424.12	20135.8	17379.2	17429.9	15801.5
Yu-188	DENV	Endemic	20 days	Peru	56	1	Peru	1	569.25	550.25	435.875	554.125	659.875	517.5	512.25	543	391.875	3097.62	401.5	646.375	574	442.25	372.25	437	5862.75	5688.5	656.625	3883.88	3532.5	4078.12	3741	11627.9	15917.5	13046.4	8445.5
Yu-188	DENV	Endemic	41 days	Peru	56	1	Peru	1	621.125	620.5	517.375	655.375	750.75	538.5	667.125	623.25	474.875	1432.25	243.5	238	286.5	275.5	289.75	248.75	2049.38	2047.25	489.75	6266.38	6357.38	5828.38	6774.88	10347.5	11429.5	13551.4	7974.75
Yu-188	DENV	Endemic	105 days	Peru	56	1	Peru	1	645.375	708.25	582.625	641.375	824.5	641.25	724.375	789	546.375	2326	280.5	291	345.5	350.5	290.25	296	1376.12	1456.75	516.75	6932.88	6506.88	6192.62	6796.38	11399.8	13639	14153.1	8982.25
Yu-191	DENV	Endemic	6 days	Peru	20	N.A.	Peru	0	206.375	416	167.125	479.375	269.75	257.75	126.375	164.5	175.625	260	272.75	280.5	372	358.5	325.75	260.25	483.375	466.25	396.5	2032.62	2042.38	1785.88	2122.38	4556.5	4322.25	4395.38	4477.25
Yu-191	DENV	Endemic	37 days	Peru	20	N.A.	Peru	0	239.375	245	124.875	2477.88	162.5	156.25	110.375	133.75	173.125	5363.5	103.5	74.5	108	104.5	103.5	90.75	460.125	613.25	166.75	2154.88	1883.88	2016.12	2055.12	4829.5	9975.75	6982.62	4046
Yu-191	DENV	Endemic	108 days	Peru	20	N.A.	Peru	0	455.375	492.5	305.375	296.625	498	413.75	135.375	180.75	290.625	1095	93.25	79.25	94.5	120	117.5	91.25	381.125	548.75	250.5	2269.62	2099.88	2059.62	2072.62	4126.25	9110.75	5118.88	3264.25
Yu-193	DENV	Endemic	1 day	Peru	31	1	Peru	0	348.625	347	292.625	280.875	352	317.5	222.875	202.75	628.625	446.5	389.75	346.5	490.75	481	515.75	433.75	618.625	618.75	586.25	3204.62	3032.38	3103.62	3185.38	10010	9384.75	9211.88	10293.8
Yu-199	DENV	Endemic	3 days	Peru	15	0	Peru	1	2727.38	463.25	1008.12	272.875	2046.75	1305.75	461.875	264.75	654.375	634.25	768	784.5	1210.75	1055.5	1096	905.5	1303.12	1198.75	1121.75	5384.62	5696.12	5295.62	5528.12	8263.5	7820.25	7552.88	8373
Yu-207	DENV	Endemic	4 days	Peru	53	0	Peru	0	246.375	219.5	172.125	135.125	262.5	228	157.625	160.75	254.875	681.5	524	599.5	906.75	573.5	701.5	510.25	1033.62	1107	834.25	1860.38	1734.38	1884.88	1823.12	11998.5	11089.2	12390.1	10272.2
Yu-212	DENV	Endemic	3 days	Peru	20	1	Peru	0	389.875	450	282.625	366.375	411.25	390.75	243.875	325.25	281.125	812	563	535.75	723.5	654.75	681.5	469.75	835.875	787	735.75	2797.62	2948.12	2793.62	2820.88	9806.5	8967	10858.9	7352
Yu-212	DENV	Endemic	22 days	Peru	20	1	Peru	0	417.875	1105.5	315.625	417.875	447.25	412.25	335.125	381.75	327.875	24414.8	163.25	127.25	186.25	182.75	169.75	176.75	5784.88	5189.75	143.25	3499.88	3295.12	3838.88	3549.88	9423.75	12997.8	14063.4	7209.25
Yu-226	DENV	Endemic	3 days	Peru	15	0	Peru	0	1226.12	1347	875.375	542.125	1189.75	1199.5	707.875	775.5	856.125	462	479.5	442.25	674.25	540	736.75	542.75	673.375	953.25	613	10812.1	10396.9	10284.6	10236.6	6544	6436.25	6055.38	6771.25
Yu-226	DENV	Endemic	34 days	Peru	15	0	Peru	0	1808.88	2078.75	1175.12	781.125	1635.5	1702.75	2320.88	1046.25	1123.62	9340	95.5	52	121.25	107.25	123.25	120	579.125	1045.25	103	15303.4	15502.9	16321.6	14993.4	3640	6907.25	4822.88	8670
Yu-226	DENV	Endemic	99 days	Peru	15	0	Peru	0	1390.88	1575.25	933.625	665.875	1251	1261.5	1457.38	915.75	815.625	1156	92.75	55.25	118.5	88	104	86.75	252.125	544.75	99.5	12758.4	12280.4	11983.9	12588.9	2227.75	6748	2555.38	6780.75
Yu-227	DENV	Endemic	5 days	Peru	13	0	Peru	N.A.	742.875	253	231.125	736.875	287.25	283.25	229.875	190.75	222.375	409.5	637.5	596.75	874.5	754.75	817.75	594	898.625	853.25	807.25	2502.62	2151.88	2399.12	2647.38	9515	9231.25	12529.1	6340.75
Yu-294	DENV	Endemic	0 days	Peru	53	1	Peru	0	684.875	117.5	565.625	84.125	838.25	792.5	197.875	76.25	598.625	883	1005.5	1002	1554	1197.5	1389.75	1066.25	1614.62	1551.5	1563.5	1032.62	948.875	875.625	1018.12	7962	8225.5	8239.88	5866.25
Yu-294	DENV	Endemic	23 days	Peru	53	1	Peru	0	1015.38	143	833.875	103.375	1231.25	1171.5	1479.38	103	923.375	685	507	443.75	642.75	553	569.5	491	750.875	932	586	1395.88	1402.12	1289.62	1518.62	10683.2	24679.2	13529.4	7355
Yu-304	DENV	Endemic	3 days	Peru	14	1	Peru	0	372.375	287.5	232.625	329.125	261.5	244	219.875	245.25	208.625	407	467.25	458.25	698	561.5	670	538.75	666.625	775	734	2440.88	2255.62	2349.12	2532.38	6094.5	5732	5520.88	5521.25
Yu-307	DENV	Endemic	2 days	Peru	29	1	Peru	N.A.	427.375	302	282.125	551.375	359.25	410	310.375	452.5	858.625	350	413.25	413	661.75	477.75	554.5	460.75	685.625	827.25	695.75	2673.88	2915.12	2812.38	3311.62	4592.25	7272.5	4987.88	4271.25
Yu-316	DENV	Endemic	1 day	Peru	23	1	Peru	N.A.	254.625	346	220.375	407.125	297.75	314.75	362.375	295.75	235.375	944.75	699.5	1130.75	1668.75	961	1141.25	890.25	1561.62	1630.75	1305.25	3148.88	2814.88	3070.38	3299.38	9118.75	13628.8	9629.62	9174
Yu-378	DENV	Endemic	0 days	Peru	12	1	Peru	0	1816.38	452	588.625	261.375	1293.25	953.5	361.875	346.25	591.875	534	582.5	723.25	867	609.5	599	684	714.125	732.25	641.25	4569.62	4672.88	4422.88	4505.12	5223.75	5855.5	5086.62	4871.5
Yu-393	DENV	Endemic	1 day	Peru	52	1	Peru	0	199.875	159.5	142.625	160.875	200.5	196.5	117.875	162.25	139.625	382	333.5	309.25	507	418	454.5	342.25	1021.62	927.25	691.75	1298.38	1229.38	1260.88	1379.12	2261.75	2262.75	2213.38	2653.5
Yu-396	DENV	Endemic	2 days	Peru	49	N.A.	Peru	0	1012.62	232	428.625	409.375	706	662.75	175.125	159	412.125	315.75	327.5	318.25	487.25	395.25	458.75	399.75	524.125	610.75	459	2192.12	2221.12	2426.38	2543.38	4222.75	4064.25	4448.88	4463.25
D1.1	DENV	Non-endemic	N.A.	N.A.	N.A.	N.A.	Belgium	N.A.	79.5	105	55.375	97.625	70.875	67	47	44.25	54.375	560.625	390.75	450.125	584.5	528	568	532.5	877.5	905	700.875	320.875	300.75	330.125	301.5	7766.38	11023	10072.4	10396
D1.2	DENV	Non-endemic	N.A.	Guadaleoupe	N.A.	N.A.	Belgium	N.A.	195.75	135	123.375	115.125	163.875	150.5	1105	168	202.625	1027.12	569.75	834.625	564.5	593.25	635.5	679.5	1252.75	1510.75	927.625	1122.38	1042.5	1101.88	1150	14101.4	14285	17809.1	13654.8
D1.3	DENV	Non-endemic	N.A.	Nicaragua	N.A.	N.A.	Belgium	N.A.	227	120	136.125	98.125	445.625	391.5	105	115	96.125	1792.88	167.75	179.125	212.25	165.25	197	179.75	387	454.75	288.875	1079.88	859.75	1220.38	903.25	3187.12	2506.5	3356.88	2202.75
D1.4	DENV	Non-endemic	N.A.	Thailand	N.A.	N.A.	Belgium	N.A.	467.5	123	244.375	133.125	619.875	824.75	745.25	118.25	156.375	13022.4	557.5	403.125	522.5	834	909	559	4790.75	7383.5	1014.38	643.875	466.25	1280.12	431.75	5333.38	4510	7091.38	5282
D1.5	DENV	Non-endemic	6 weeks	Thailand	N.A.	N.A.	Belgium	N.A.	278	190.25	67.375	97.625	104.125	88	75	66.5	64.125	2421.38	462	401.125	520	486.25	514.5	435	1903	1875	533.125	551.625	442.25	570.875	443.75	7932.38	7410.5	8078.62	5794
D2.1	DENV	Non-endemic	N.A.	N.A.	N.A.	N.A.	Belgium	N.A.	405.5	383	304.375	258.625	345.375	328.75	291.25	329.5	380.875	1874.62	350.75	324.625	388.5	461.25	507.25	412	1886.75	1984	576.875	11260.9	10935.2	10772.1	12037.2	9492.88	14033.5	11028.1	7936
D2.2	DENV	Non-endemic	2-3weeks	N.A.	N.A.	N.A.	Belgium	N.A.	58.25	70.5	43.625	56.375	55.875	58.25	329.5	68.5	59.125	809.375	380.75	871.125	1020.75	468.5	595.5	398	2980	2957	578.625	283.875	276	269.875	273	3727.88	3268.5	4286.88	3082.5
D2.3	DENV	Non-endemic	>8 weeks	N.A.	N.A.	N.A.	Belgium	N.A.	219.25	278	143.375	161.125	195.125	189.5	141.5	185.5	164.125	250.875	159.25	216.375	1691.75	264	230.5	360.25	391.5	401.25	278.125	2151.38	2044.25	2068.62	2236.25	4277.38	11608	6554.12	4688.5
D2.5	DENV	Non-endemic	>12 weeks	Ecuador	N.A.	N.A.	Belgium	N.A.	640.75	154.25	615.625	145.375	782.125	779.25	137.75	132	456.125	548.625	378.25	568.375	590	497	503.5	498.25	8285.75	7466.5	567.375	223.375	216.25	264.125	207.75	4871.38	14761.5	8067.38	4432.25
D2.6	DENV	Non-endemic	N.A.	N.A.	N.A.	N.A.	Belgium	N.A.	1505	2319.5	1404.12	1822.62	1731.12	1696	1382.5	1991.75	1064.12	791.375	599.5	605.875	1134.75	565	695	660.75	892.5	987	731.125	6713.12	5641.75	6334.12	7685.75	9492.88	11383.5	8440.62	11156.2
D2.7	DENV	Non-endemic	N.A.	N.A.	N.A.	N.A.	Belgium	N.A.	297.25	373.75	248.625	907.125	485.875	325.25	271.5	362.75	275.875	648.875	588.75	552.875	655	707.5	657.75	631	920.5	995.5	630.375	1492.38	1329.25	1455.12	1561	13493.4	20294.8	15125.9	12780.8
D2.11	DENV	Non-endemic	N.A.	N.A.	N.A.	N.A.	Belgium	N.A.	185	312.75	150.375	209.375	298.875	244.5	190.75	195.5	117.875	3373.62	413.75	479.625	592.75	683.75	633	659.25	918	1058.75	698.125	246.125	248.25	228.875	326	4443.88	4196.5	3789.12	4478.75
D2.17	DENV	Non-endemic	N.A.	N.A.	N.A.	N.A.	Belgium	N.A.	764	397.5	369.875	523.375	535.625	451.25	339.5	340.75	345.625	11510.6	127.5	91.125	88.5	118.25	137.5	106.5	391.5	410.25	160.375	5675.88	5297.5	5608.88	5753.25	2672.88	6183.75	3924.12	2328
D3.1	DENV	Non-endemic	3 weeks	N.A.	N.A.	N.A.	Belgium	N.A.	57.5	85	31.375	119.125	46.375	732.25	41.25	33.5	34.375	968.375	586.75	1632.88	1774.25	628.75	633.25	602.5	7632.25	7850.75	659.125	145.875	135.5	149.625	151	6490.62	9913	12056.1	5947.75
D3.2	DENV	Non-endemic	N.A.	N.A.	N.A.	N.A.	Belgium	N.A.	361.25	258	217.875	129.375	354.375	308.75	215.75	148.5	188.125	1028.12	502.25	1581.38	2691	547.25	656	528.75	3571	3923	645.125	773.375	686.5	991.625	694.25	10926.1	13058.2	13441.6	9785
D3.3	DENV	Endemic	N.A.	Cuba	N.A.	N.A.	Cuba	N.A.	453.5	345.25	201.375	220.125	347.375	336.25	483.75	162.5	175.625	1870.88	477.25	426.375	583.5	488.75	551.25	495.75	4555	2916.25	769.375	1658.88	1393.25	1907.38	1414.25	11904.9	13349	13615.6	8651.75
D3.5	DENV	Non-endemic	1 week	N.A.	N.A.	N.A.	Belgium	N.A.	342.25	329.75	146.875	97.125	249.375	213	285	137.75	165.625	610.125	310.25	928.125	1899	315.5	407.5	356.5	453.75	495	403.375	1028.62	705.75	1432.12	849.25	8271.88	5691.5	8475.88	9133.75
D4.1	DENV	Endemic	N.A.	Cuba	N.A.	N.A.	Cuba	N.A.	594	226.25	308.875	172.625	486.875	383	217	236.5	240.875	950.375	375.25	344.625	448.5	508.75	463	398.25	1964.5	2072.75	728.375	1267.38	1328	1683.38	1028.75	15959.4	16840	18713.4	12068
Neg1	Healthy donor	Endemic	N.A.	N.A.	N.A.	N.A.	Peru	N.A.	4873.88	1789	565.625	258	219.25	1521.75	319.375	405.75	357.125	142.125	190.75	129	216.5	203.75	207	218	224.25	230.75	199.125	4605.5	4356.88	4295.62	5024.62	2667.12	2764.75	2710.88	2726.75
YF26	YFV	N.A.	N.A.	N.A.	N.A.	N.A.	Belgium	N.A.	262.5	178	90	62	218.875	166.25	176.125	74.75	82.5	425.125	438	432.5	577	512.25	568	457	779.25	794.25	635.125	614	576.5	553.375	633.625	3484.62	3005	2881.88	3285.25
YF27	YFV	N.A.	23 years	N.A.	N.A.	N.A.	Belgium	N.A.	108.75	91.5	76.25	110	130.875	112.25	194.125	69.25	109.75	375.875	312.5	461.25	600	421.5	423.5	370	509.75	524	417.375	1061.5	943	949.125	1032.62	4390.38	4007.75	4063.62	4308.75
YF28	YFV	N.A.	58 years	N.A.	N.A.	N.A.	Belgium	N.A.	342.5	292.5	240.5	138	534.875	528.5	179.125	174.25	202.75	777.125	661	1096.25	1420.75	859.5	895	878.25	2702.75	2484.75	964.125	1509.25	1418.75	1455.38	1569.12	5342.12	4712.5	4576.12	5413.25
YF29	YFV	N.A.	N.A.	N.A.	N.A.	N.A.	Belgium	N.A.	26.5	36	21.5	435	21.875	60.75	24.125	26	32	346.625	317	376.75	614.25	405.75	479.25	500.75	675.75	698	520.125	167.75	151	151.375	162.375	2561.12	2194.75	2099.88	2437.5
YF30	YFV	N.A.	N.A.	N.A.	N.A.	N.A.	Belgium	N.A.	125.375	146.75	121.625	66.625	214.25	183.25	849.125	138.5	83.875	593	579.5	566.5	794.25	715	824	709.5	1853.62	2132.25	822.25	1961.38	2042.88	1996.12	1957.38	8966.75	8421	8427.38	9156.5
YF31	YFV	N.A.	N.A.	N.A.	N.A.	N.A.	Belgium	N.A.	392.875	201.5	112.875	107.625	228.25	128.5	129.875	131.25	109.375	824.25	698.75	956.25	1272.75	920.5	1029	854.25	2339.12	2241.75	1104.25	1857.12	1956.88	2005.62	2116.88	7331.5	6316.25	6145.38	6399.25
YF32	YFV	N.A.	N.A.	N.A.	N.A.	N.A.	Belgium	N.A.	831.875	1193	238.375	135.125	814.25	633.75	122.625	83.25	158.375	2556	561	8764.75	11112	721.75	755.5	720.25	948.125	1012.25	756.25	898.375	863.875	857.125	841.875	4380.5	3803.75	3740.12	4525.75
YF33	YFV	N.A.	N.A.	N.A.	N.A.	N.A.	Belgium	N.A.	46.125	88.25	43.875	65.625	47.75	59.25	66.875	80.75	78.875	1338.5	1882.5	817	988.5	1269.5	1374.25	764.75	5751.62	4015.25	1164.5	744.125	744.125	648.125	773.875	15209.5	15313	14099.9	15768.2
Z1	ZIKV	N.A.	N.A.	N.A.	N.A.	N.A.	Belgium	N.A.	1742	182.5	97.375	134.625	167.375	142.5	86.5	111.5	143.625	356.625	346.25	303.125	345	395	428	393	1636	2306.25	474.375	946.625	837.5	843.375	896.75	3911.88	3654.5	4018.62	3613
Z2	ZIKV	N.A.	4 weeks	N.A.	N.A.	N.A.	Belgium	N.A.	420	73	152.125	63.125	536.875	363.75	58.5	72	139.125	1010.62	626.25	1017.62	2025.5	777.5	938.75	652.5	1195.75	1149.5	699.625	403.375	395	398.375	420.5	7165.38	6457.5	6709.38	6175.25
Z3	ZIKV	N.A.	3 weeks	N.A.	N.A.	N.A.	Belgium	N.A.	110	88.25	87.125	114.375	745.125	111.5	96.25	101	76.875	587.125	304.5	254.125	356	472.25	387.75	536.75	2422.5	2760.5	591.875	550.875	462.75	530.375	529.25	4703.38	4399.75	4688.38	4445.25
Z4	ZIKV	N.A.	4 weeks	N.A.	N.A.	N.A.	Belgium	N.A.	143	48.25	67.625	43.375	186.875	122.75	91.25	60.25	57.625	3981.88	342	330.125	452	446	453.75	399.25	647.5	690.25	527.875	365.875	317.75	384.875	406.75	5985.38	6109.5	6901.38	5533
Z5	ZIKV	N.A.	3 weeks	N.A.	N.A.	N.A.	Belgium	N.A.	93	1787	69.875	89.625	122.875	112	92.75	80.5	189.375	857.375	626.75	1443.12	2705.5	876.5	911.5	767	1227.25	1344	968.625	442.875	398.25	423.375	506.75	5793.12	4945	4638.88	5301.5
Z6	ZIKV	N.A.	N.A.	N.A.	N.A.	N.A.	Belgium	N.A.	60	35.25	37.625	43.125	85.875	59	37.5	57	42.125	350.375	257.75	262.625	305.25	334.5	349.25	300.75	668.25	769.25	397.375	281.375	263.25	292.625	306.5	2852.88	2571.5	2847.88	2620.25
Z7	ZIKV	N.A.	N.A.	N.A.	N.A.	N.A.	Belgium	N.A.	450.25	325.75	253.875	212.125	578.125	344	241.75	192.5	311.625	783.625	347	886.375	1198.5	407.75	433.25	465.75	1454.5	1513.25	589.875	2597.88	2596	2361.62	2809.75	3562.38	3222.5	3306.62	3203.75
Z8	ZIKV	N.A.	N.A.	N.A.	N.A.	N.A.	Belgium	N.A.	61.25	135.75	30.875	32.625	67.875	48.75	47.5	34.5	37.375	396.625	423.5	361.625	442.5	602	638.5	441.75	877.5	835.75	543.375	113.125	130.25	121.125	132.5	2942.38	2907.75	2589.12	2941
Z9	ZIKV	N.A.	N.A.	Guadaleoupe	N.A.	N.A.	Belgium	N.A.	No data	No data	No data	No data	No data	No data	No data	No data	No data	949.625	739.75	690.625	956.25	1008.25	1103.25	1018.5	1371	1515.75	1120.62	No data	No data	No data	No data	10471.9	9073.75	9930.12	10303
Z10	ZIKV	N.A.	N.A.	N.A.	N.A.	N.A.	Belgium	N.A.	376.5	152.5	317.375	119.875	498.125	462.5	139.25	86.75	258.125	476.125	282.75	347.625	390.5	359.75	432	479.5	947.75	819.5	378.375	488.125	430.5	468.875	462.25	2914.38	2356.75	2511.38	2551
Z11	ZIKV	N.A.	N.A.	Brazil	N.A.	N.A.	Belgium	N.A.	2081	436.5	438.625	349.625	1063.62	568.5	414	394.5	390.375	740.625	420.25	515.125	840.75	730.75	744.5	672.75	1603.5	1958.75	795.875	5715.12	5466.25	5823.38	5898.75	9782.12	12695	13676.9	10015.5
Z12	ZIKV	N.A.	N.A.	N.A.	N.A.	N.A.	Belgium	N.A.	220.5	1589.5	109.875	164.125	125.625	127.25	165	153.5	118.625	676.625	365.75	423.625	482.5	432.25	480.75	468.5	693.5	752	709.375	666.375	586.75	642.125	640.5	15636.4	18118.8	16226.9	15534.8
Z13	ZIKV	N.A.	142 days	Nicaragua	N.A.	N.A.	Belgium	N.A.	153.5	237	80.625	84.875	336.875	110.5	101.75	132.25	74.625	1064.88	540	606.625	875.5	826.75	933.5	885.25	1167.5	1085.25	1071.12	387.625	367.25	381.625	418.25	5374.38	4980.25	5065.62	5725.75
Z14	ZIKV	N.A.	>8 weeks	N.A.	N.A.	N.A.	Belgium	N.A.	367	1491.5	187.375	152.125	216.375	196	216	208.25	228.375	740.125	294.5	376.125	470	390.25	471.25	345.75	988	1351.5	766.375	994.375	901.25	1081.88	982.25	4646.38	4198	4305.38	4615
Z15	ZIKV	N.A.	>8 weeks	N.A.	N.A.	N.A.	Belgium	N.A.	1037.75	199.5	208.875	387.125	380.125	287	230.5	180	210.625	576.125	404.75	435.625	442.75	782.5	806	441.75	1324.5	1350.75	565.625	1249.88	1196.25	1131.38	1217.25	4013.88	3593	3959.12	4045.5
Z16	ZIKV	N.A.	N.A.	N.A.	N.A.	N.A.	Belgium	N.A.	5903	6234.25	137.375	292.625	150.625	152.5	173.75	201	154.125	410.125	498.75	291.125	421.5	397	444.75	439	1016.75	1534.75	451.625	1969.62	1674.25	1669.38	1698	7714.38	10818.8	9717.62	10195.2
Z17	ZIKV	N.A.	N.A.	N.A.	N.A.	N.A.	Belgium	N.A.	1622	700	930.125	1055.12	1782.88	2011.5	1086.5	708.25	651.125	612.875	474.25	502.625	1335.75	567.75	564	657.25	1501.5	1377.5	693.875	7507.38	6995.75	6926.62	7316.25	11641.6	18378.2	12484.6	10589.2
Z18	ZIKV	N.A.	4 weeks	Guatemala	N.A.	N.A.	Belgium	N.A.	691.5	473	435.625	248.875	940.125	770	690.25	310.5	619.875	438.625	186.25	420.625	395.5	253.5	257	206.5	355.5	437.25	306.375	3360.38	3062.25	2958.38	3313	6598.62	7227.25	7170.12	6958.25
Z19	ZIKV	N.A.	4 days	Nicaragua	N.A.	N.A.	Belgium	N.A.	189.75	264.5	101.125	92.875	492.125	132.5	95.75	157.25	75.625	595.375	517.25	511.375	700.5	733.75	904.5	823.25	1011	854.75	864.375	495.625	519.5	545.125	598.25	4824.62	4494.5	4545.62	4500
Z20	ZIKV	N.A.	N.A.	Brazil	N.A.	N.A.	Belgium	N.A.	61.5	65.5	54.375	78.125	60.125	55.75	59.5	78	64.125	5075.12	288.75	370.375	759	383	417.75	378.75	1377.5	1340	478.875	343.625	328	323.125	350.5	6966.12	10942.2	9051.38	6495
Z21	ZIKV	N.A.	N.A.	Philippines	N.A.	N.A.	Belgium	N.A.	118	238	67.125	93.625	130.875	89.5	272.75	112.5	100.625	687.375	295.25	525.375	665.75	391.5	454.5	340.5	1096.75	1241.25	904.875	465.375	480.5	488.375	447.75	4151.88	7022.75	5715.12	3254
Z22	ZIKV	N.A.	N.A.	Haiti/SE Asia	N.A.	N.A.	Belgium	N.A.	101.5	115.5	77.625	74.625	90.375	85	80.25	86	318.875	1831.38	755.75	1121.12	1382	782.75	804.25	824.5	1444.25	1599	1281.38	687.375	668	700.875	706.25	17876.6	20841	21075.9	18835.5
Z23	ZIKV	N.A.	N.A.	N.A.	N.A.	N.A.	Belgium	N.A.	70.75	1075	47.375	78.875	97.625	77.75	85.75	76.75	48.625	694.625	437.75	360.875	552.25	559.25	591	551.25	10574.8	6746.75	715.625	158.125	129	163.125	185.75	6157.62	7846	8024.12	6682.75
Z24	ZIKV	N.A.	5 weeks	N.A.	N.A.	N.A.	Belgium	N.A.	154.25	61.25	86.375	42.875	133.375	110.5	41	49.5	86.625	1559.88	364	457.125	534	476.75	486.5	417	863.25	1048.75	651.625	355.375	333	364.625	386	8473.38	14430.5	12924.1	5944.75
Z25	ZIKV	N.A.	1 week	Guadaleoupe	N.A.	N.A.	Belgium	N.A.	69	215	47.625	26.125	80.875	71	39.25	35.5	59.375	5361.38	388.75	12137.9	14418.8	398.75	417.5	492	745.5	795.75	561.375	388.375	342.25	363.375	387.25	4264.38	3678	3530.12	4232.5
Z26	ZIKV	N.A.	12 months	N.A.	N.A.	N.A.	Belgium	N.A.	70.5	66	41.375	59.875	55.625	49.5	48	43.75	75.125	450.375	381.75	385.625	533.75	412	503.25	424	5903.5	763.25	594.625	230.875	191.25	210.375	244	5977.62	5808	5848.38	6054.75
Z27	ZIKV	N.A.	12 months	N.A.	N.A.	N.A.	Belgium	N.A.	117.25	126.25	84.875	90.125	97.875	105.5	97.5	86.75	143.125	849.625	864	942.875	941.25	1075.25	1080	1094	1407	1731	1164.88	681.875	613	664.125	690	11330.6	7901.5	9738.12	10354
Z28	ZIKV	N.A.	2 weeks	Cuba	N.A.	N.A.	Belgium	N.A.	180.5	59.75	126.125	59.625	254.125	223	74.5	57	110.625	2141.12	675	5014.38	5933.5	812.25	867.25	783	1452.75	1480	1108.38	298.625	256.5	294.625	308.75	7715.62	7642	8558.62	7926.75
Z29	ZIKV	N.A.	2 weeks	N.A.	N.A.	N.A.	Belgium	N.A.	518	146	101.875	145.375	488.875	346.75	41.25	57.25	84.875	614.625	519.25	544.375	758.75	542.25	818	831.5	1040	898.5	667.125	250.375	214.75	254.125	249.75	3489.88	3406.5	3116.38	3271.5
Z30	ZIKV	N.A.	N.A.	N.A.	N.A.	N.A.	Belgium	N.A.	720.75	276.5	560.875	301.375	785.875	709.25	303.25	286.75	2762.38	962.875	314.25	568.125	1138	424.25	488.5	751.5	1466.5	1594.25	409.875	2205.38	2141	2167.12	2399.25	11748.4	16981.2	13146.9	14256.5
Z31	ZIKV	N.A.	N.A.	N.A.	N.A.	N.A.	Belgium	N.A.	385.75	483.5	296.375	1018.12	412.125	446	299.75	358	282.125	779.125	323.75	452.375	552.5	413.25	424.5	473.75	1109.5	1250.75	788.125	2453.62	2237.75	2499.12	2635.25	4031.38	10307.5	5813.62	7239.5
Z32	ZIKV	N.A.	N.A.	N.A.	N.A.	N.A.	Belgium	N.A.	73	81.25	63.875	63.625	81.375	79.5	69	82	63.625	511.625	221.75	224.125	232.5	277.75	301	310	517.5	611.75	306.625	685.875	601.25	622.375	629	4819.88	10881.5	8720.38	6898.25
Z33	ZIKV	N.A.	N.A.	N.A.	N.A.	N.A.	Belgium	N.A.	No data	No data	No data	No data	No data	No data	No data	No data	No data	571.625	306.75	280.125	376.75	315.25	306.5	338.25	570.25	735.25	493.625	No data	No data	No data	No data	8402.38	14698.8	11766.1	10259.2
Z34	ZIKV	N.A.	N.A.	N.A.	N.A.	N.A.	Belgium	N.A.	849.5	130.25	219.625	5358.88	600.375	433.25	128.25	126.5	141.625	766.375	211	252.125	421.25	206.25	208.25	224	1509	1500.25	300.625	750.875	648.25	753.875	721.25	4257.38	15438.2	6170.62	6945
Z35	ZIKV	N.A.	N.A.	N.A.	N.A.	N.A.	Belgium	N.A.	210	218.75	295.375	164.125	223.875	198.5	768.5	205.5	658.875	575.875	315.25	252.875	344.5	350.75	382	435.5	788.5	1062.25	686.625	1787.38	1630.25	1672.62	1680.25	8185.88	9281.25	9160.38	11555
Z36	ZIKV	N.A.	N.A.	N.A.	N.A.	N.A.	Belgium	N.A.	246.75	218.5	202.375	951.125	305.375	264	254	204.75	346.125	491.375	346.75	405.625	513	390.5	475.5	439	628.5	679.25	514.875	3301.38	3490	3368.38	3658.5	8679.62	9446.5	11247.4	7908
Z37	ZIKV	N.A.	N.A.	Suriname	N.A.	N.A.	Belgium	N.A.	559.75	2902.75	411.375	194.875	691.625	604.5	227.5	210.5	310.625	706.375	377.75	444.625	487	442.5	468.5	407	610.25	703.75	789.625	2650.88	2426.25	2532.88	2536	13412.4	16989.5	14454.1	15288.8
Z38	ZIKV	N.A.	N.A.	Suriname	N.A.	N.A.	Belgium	N.A.	428.5	325	324.125	201.625	605.125	360	465.5	243	247.375	539.875	405.25	342.625	412.75	470.25	538	508	889.75	963.25	608.375	1534.38	1308	1617.12	1522.25	5866.88	9572	8501.12	4503.25
Z39	ZIKV	N.A.	N.A.	Angola	N.A.	N.A.	Belgium	N.A.	219	165.25	97.375	77.375	139.375	131.5	113.25	185.75	100.875	1101.88	351	444.625	816.5	334.25	466.5	472.25	589.5	707.75	533.875	409.125	381	410.625	422.25	8247.12	10785.8	8323.12	9361.5
Z40	ZIKV	N.A.	N.A.	N.A.	N.A.	N.A.	Belgium	N.A.	365.75	241	288.875	800.875	516.875	443	272.25	166	269.125	540.625	317.25	353.625	519	435.25	505	494.5	955.5	1202.5	717.375	1803.38	1649.75	1698.62	1677.75	4208.88	4411.75	4610.88	4730
Z41	ZIKV	N.A.	N.A.	Philippines	N.A.	N.A.	Belgium	N.A.	94.75	160	66.375	82.875	92.375	85.5	45.5	111.75	97.375	1445.88	524.5	440.875	649.5	902	647.5	631.5	980.75	1085.75	807.375	321.625	286.75	306.875	323.5	4764.88	6453.5	7594.62	7679.5
Z42	ZIKV	N.A.	N.A.	Ivor Cost	N.A.	N.A.	Belgium	N.A.	369.25	372.5	154.875	113.625	222.375	206.25	142.5	779.5	1018.12	4328.12	338.75	202.625	239.5	328	377.75	360.25	2354.5	2367	414.875	896.625	769.25	971.625	962.25	6781.38	7004	10104.1	2676
Z43	ZIKV	N.A.	N.A.	N.A.	N.A.	N.A.	Belgium	N.A.	205.25	184.5	236.875	107.125	270.125	269.5	118.75	313.5	237.125	478.125	387.5	277.125	404	344.25	424.5	392	2441	3836	449.125	816.375	762.75	777.375	957.25	7384.88	9926.5	7496.62	7043.75
Z44	ZIKV	N.A.	N.A.	Venezuela	N.A.	N.A.	Belgium	N.A.	263	197.75	205.125	1313.38	371.375	259.5	1210	199	197.375	437.125	389.25	692.125	464	465.75	535.75	450.75	977	908.5	492.625	1606.88	1482.75	1510.12	1580	5508.38	8630.5	5969.38	6383.75
Z45	ZIKV	N.A.	N.A.	N.A.	N.A.	N.A.	Belgium	N.A.	855.25	474	278.375	344.375	459.375	383.75	1137.5	254	270.625	666.625	264.25	219.625	1483	274	348.75	320.75	595.75	825	420.875	3822.62	3129.75	3578.12	3461.5	4558.62	11319.2	5807.88	5933
Z46	ZIKV	N.A.	N.A.	N.A.	N.A.	N.A.	Belgium	N.A.	1169.5	2876.5	740.375	306.875	1769.12	1429.5	372.25	615.75	437.125	2395.88	325.75	3906.88	5239.75	352.75	345	385.25	835.5	956.25	622.625	2156.88	2002.25	2039.38	2278.75	8442.62	12112.5	9353.62	7205.75
Z47	ZIKV	N.A.	N.A.	N.A.	N.A.	N.A.	Belgium	N.A.	367.25	113.75	179.375	107.625	570.375	329.75	167.5	305.5	279.875	685.375	510.75	626.625	757.5	656.75	578.75	601.25	967.75	1109.25	713.875	561.875	497.75	547.125	633.75	8486.88	7617.25	7609.62	8516.5
Z48	ZIKV	N.A.	N.A.	Angola	N.A.	N.A.	Belgium	N.A.	359.75	1111.25	156.875	169.375	208.375	213	201.5	157.5	162.625	752.625	398.5	423.375	590.25	448.75	488.5	448.75	636	613	506.875	729.625	736	885.875	903.5	11827.9	14619.8	13267.1	12060
Z57	ZIKV	N.A.	N.A.	N.A.	N.A.	N.A.	Belgium	N.A.	486	145	278.875	142.625	786.125	536.5	154.75	144.25	232.625	505.125	426.75	375.875	547.75	512	534	586	770.5	911.5	632.375	735.125	727	709.125	755.75	7010.88	9220.75	7331.38	5108
Z58	ZIKV	N.A.	N.A.	N.A.	N.A.	N.A.	Belgium	N.A.	158.5	1729	57.625	57.625	109.875	96.75	48	83.75	63.125	462.625	234.75	313.875	350.5	294.75	283.5	290	569.5	697.75	561.875	213.375	195	217.125	230.5	4760.88	3842.5	5278.88	3806.75
JTW39	TBEV	N.A.	21 days	N.A.	N.A.	N.A.	Belgium	N.A.	157.75	175.75	75.375	146.125	94.375	96.25	88.5	78	85.375	529.125	1299.5	945.125	1127.25	1345.5	1554	649.75	1985.5	1689.75	1314.88	999.875	973.25	966.125	1032	4264.38	5126.75	5468.38	6987
JTW40	TBEV	N.A.	21 days	N.A.	N.A.	N.A.	Belgium	N.A.	298	247.5	169.375	640.375	288.875	221.5	214	159.25	162.625	386.625	254	775.375	827.5	364.5	397.75	273.5	503.25	586.5	390.875	1162.88	1204.25	1326.12	1190.5	2283.88	2412.5	2057.38	2673.5
S 19	Healthy donor	N.A.	N.A.	N.A.	N.A.	N.A.	Belgium	N.A.	46.5	30.5	38.5	25.25	82.25	51.25	36.25	24.25	31.5	477.625	281.75	303.375	338.5	453.75	497.5	358	554.25	597.75	436.125	2240.5	2087.25	2187	2283.75	6606.38	5430	5696.62	5763.75
S 20	Healthy donor	N.A.	N.A.	N.A.	N.A.	N.A.	Belgium	N.A.	1213.75	265	567.5	121	1315.75	1252.75	354.5	99	603	536.125	326.75	334.625	433.75	436	449.5	445	797.75	910.25	616.625	2263.5	2193.5	2263	2318.75	4552.88	4188.5	4258.62	4128.25
S 21	Healthy donor	N.A.	N.A.	N.A.	N.A.	N.A.	Belgium	N.A.	85.5	93.25	74.5	1376	94	88.75	91.5	81.5	61.75	No data	No data	No data	No data	No data	No data	No data	No data	No data	No data	1230.75	1283.25	1261	1284.25	9029.12		9525.12	10051.8
S 22	Healthy donor	N.A.	N.A.	N.A.	N.A.	N.A.	Belgium	N.A.	133.75	205.75	89.5	195.5	198	206	113	105.75	91.5	633.125	529.5	531.875	686.5	586.25	681	727	767.75	806.25	641.625	678.25	658	681.25	696.25	3566.88	3211.25	3276.62	3244
S 23	Healthy donor	N.A.	N.A.	N.A.	N.A.	N.A.	Belgium	N.A.	209.75	489	162.5	191.5	256.5	222.25	189	203.25	423.5	878.875	685.25	718.125	869	1375	1544	560.25	1810.25	2224.75	1236.88	1441.75	1441	1358.25	1522	9527.88	8889.75	9006.62	9454.5
S 24	Healthy donor	N.A.	N.A.	N.A.	N.A.	N.A.	Belgium	N.A.	200	154	172	158.5	207.25	206.5	188	165	145.75	684.875	327.75	477.625	617.5	367.25	415	390	719	743.25	556.875	1443.75	1352.5	1395.5	1456.75	5506.88	4979.5	5313.88	5616
S 25	Healthy donor	N.A.	N.A.	N.A.	N.A.	N.A.	Belgium	N.A.	88.25	161.5	77.75	66.5	159.25	114.5	87.75	65.75	65.75	473.125	325.25	322.375	356.25	1265.5	431.75	414	1332.25	1050.25	419.625	394.5	366.5	398	428.5	5067.12	5040.5	5464.62	5019
S 26	Healthy donor	N.A.	N.A.	N.A.	N.A.	N.A.	Belgium	N.A.	269.75	210.75	76.5	85.5	100.5	83	113.25	122.25	118.25	772.375	1158	485.125	606.25	639.5	791	430.25	3140.5	2789	774.625	562.5	524.75	628.5	639.25	4542.38	3918.5	4323.12	4631.25
YF1	YFV	N.A.	N.A.	N.A.	N.A.	N.A.	Belgium	N.A.	27.125	21.125	22	18.75	19.25	30.875	17	37.875	197.125	560	211	308.125	413.625	305.125	338	320.625	631.75	623.375	517.75	305.25	293.625	293.5	316.625	5223.5	4895.38	5312.25	5113.75
YF2	YFV	N.A.	N.A.	N.A.	N.A.	N.A.	Belgium	N.A.	95.625	278.875	92.75	109.75	98	160.125	165.5	161.875	4847.62	535	331	307.125	410.625	462.875	481	488.375	702.25	636.375	562.25	739.25	567.125	726	754.125	12515.8	11949.4	11873.8	12891.8
YF3	YFV	N.A.	N.A.	N.A.	N.A.	N.A.	Belgium	N.A.	121.375	195.625	240	146	299.25	331.875	258	226.625	224.375	344.5	195.5	229.125	316.625	260.625	267.75	274.875	524.5	572.375	405.5	1595	1503.12	1494.5	1673.38	2181	2059.38	1949.25	2168
YF4	YFV	N.A.	N.A.	N.A.	N.A.	N.A.	Belgium	N.A.	75.125	78.125	104	82	119.75	145.375	134.75	150.125	101.625	390.75	458	292.625	337.125	351.125	376	371.625	603.75	749.375	549.75	1087.5	1017.62	1008.25	1048.12	2494.75	2300.88	2322	2317
YF5	YFV	N.A.	N.A.	N.A.	N.A.	N.A.	Belgium	N.A.	201.375	130.375	119.75	171.75	127.25	144.375	186.25	124.875	109.625	430.5	265	260.125	311.375	284.125	322	268.125	704	727.125	456.5	1899	1765.12	1768	1909.88	2041.75	1922.38	1953.5	2029.25
YF6	YFV	N.A.	N.A.	N.A.	N.A.	N.A.	Belgium	N.A.	195.125	472.625	123.25	141.25	182.5	166.125	138.75	139.625	132.625	517.5	259.5	215.125	331.625	235.375	309.25	253.625	919	844.625	673.25	2926.25	2761.12	2705.25	3037.12	2540.75	2775.88	2696.5	2944.25
YF7	YFV	N.A.	7 days	N.A.	N.A.	N.A.	Belgium	N.A.	79.625	134.125	99	132.5	119.75	127.625	197	145.125	166.125	185.75	89.5	70.125	117.125	132.375	142.25	116.375	598.5	630.875	266.25	1064	1023.88	1042.25	1039.88	553.5	471.375	568	563.5
YF8	YFV	N.A.	21 days	N.A.	N.A.	N.A.	Belgium	N.A.	99.375	92.625	89	100.25	103.75	107.875	163.5	129.875	141.875	184.25	121.5	108.625	145.375	162.375	181	140.125	1051.25	1096.62	264.25	976	949.875	973.25	1009.88	986.75	842.375	943.25	933.75
YF9	YFV	N.A.	28 days	N.A.	N.A.	N.A.	Belgium	N.A.	80.375	74.125	82	74.25	86.5	99.375	142.75	110.875	104.375	121.5	71.5	73.125	95.125	109.875	108.5	85.125	647	688.875	205.5	850.75	782.125	802	857.875	552.25	474.875	517	486.25
YF10	YFV	N.A.	185 days	N.A.	N.A.	N.A.	Belgium	N.A.	145.625	223.625	120.5	181.25	158.5	155.875	291.75	213.375	203.875	112.25	78	65.125	94.125	103.625	107	89.875	594.75	743.375	169.5	1982.5	1896.38	1840.75	2054.12	570.75	565.875	584.75	564.5
YF11	YFV	N.A.	7 days	N.A.	N.A.	N.A.	Belgium	N.A.	159.125	704.875	200	152	226.75	275.375	252.75	264.625	194.875	253.75	207	285.375	336.125	262.125	291	222.125	499	490.625	372	4237.5	3959.88	4009.5	4144.38	2549.5	2410.12	2265.25	2421.25
YF12	YFV	N.A.	28 days	N.A.	N.A.	N.A.	Belgium	N.A.	170.875	690.875	179.25	135.25	203.75	226.875	212.5	243.125	173.625	249.5	217.5	372.875	370.625	304.625	341.75	244.125	521.5	504.375	385	4094.25	3876.38	3876.75	4118.38	2519.75	2206.62	2347	2369.75
YF13	YFV	N.A.	210 days	N.A.	N.A.	N.A.	Belgium	N.A.	138.125	817.375	141.5	119	186	199.125	196.25	178.875	145.625	308	226	376.625	414.125	328.375	373.75	267.375	549.5	529.875	425.25	3247	2994.38	2964.75	3091.62	2901.25	2739.38	2768	2857.5
YF15	YFV	N.A.	633 days YFV, 35 days JEV &TBEV	N.A.	N.A.	N.A.	Belgium	N.A.	176.375	56.125	54.125	48.625	48.125	86.75	147.25	59.125	52	318.5	163	151.375	188.625	245.625	307.75	251.875	728.25	737.625	413.25	1540.5	1448.12	1486.75	1657.62	2089.5	1822.88	1975	2072.25
YF16	YFV	N.A.	2 years YFV, 35 days JEV & TBEV	N.A.	N.A.	N.A.	Belgium	N.A.	21.125	20.625	52.75	55	50	70.625	99.5	51.875	54.125	978.5	160.25	703.875	816.625	242.375	275.75	203.125	645.25	635.625	520.75	836.5	785.125	769.25	849.875	1897.25	2053.62	2280.5	2396
YF17	YFV	N.A.	745 days YFV & 35 days JEV & TBEV	N.A.	N.A.	N.A.	Belgium	N.A.	166.625	935.125	18.5	15.5	20	35.875	121.75	45.875	26.375	225.75	173.75	248.625	311.625	254.625	247.5	189.125	438	429.875	307.75	4206.25	4217.62	4320.5	4554.62	2413.25	2153.88	2340.5	2440.5
YF18	YFV	N.A.	784 days YFV & 63 days JEV & TBEV	N.A.	N.A.	N.A.	Belgium	N.A.	97.375	164.125	91.5	118.25	107.25	135.125	217.25	149.625	132.875	118.5	73.25	73.875	92.875	111.375	115.5	79.625	854	855.125	172.25	1210.25	1143.12	1206	1299.12	545.75	514.875	583.25	499.5
YF19	YFV	N.A.	364 days YFV	N.A.	N.A.	N.A.	Belgium	N.A.	32.375	48.625	36.5	40	54.25	81.875	70.75	54.625	42.125	205.75	110.5	98.625	181.125	159.875	171.25	136.125	295.5	253.125	224.75	833	752.125	781	859.875	2861.5	2617.88	2970.75	2761
YF20	YFV	N.A.	21 days	N.A.	N.A.	N.A.	Belgium	N.A.	97.625	54.625	37.5	56.5	58.75	75.375	119	58.625	52.375	242.75	136	130.125	185.625	178.375	206.5	154.875	638.5	678.875	360.25	1097.75	1041.12	1029	1146.12	2111.25	1804.38	1801.75	1890
YF21	YFV	N.A.	385 days YFV	N.A.	N.A.	N.A.	Belgium	N.A.	28.125	22.625	35	31	46.25	35.625	152.25	43.625	26.125	524.75	147.5	477.625	575.125	259.125	289.25	159.125	586.75	608.375	508.25	933	877.375	851.25	893.875	1322.75	1254.88	1345.5	1391
YF22	YFV	N.A.	N.A.	N.A.	N.A.	N.A.	Belgium	N.A.	311.125	325.125	272.5	345.75	474.75	326.125	299.75	3222.62	238.875	246.5	181.75	192.625	279.125	231.875	269.25	243.125	464	545.375	302.25	3787.5	3536.62	3457.75	3748.62	2115.75	1953.38	1874.25	2091.5
YF23	YFV	N.A.	N.A.	Peru	N.A.	N.A.	Belgium	N.A.	207.125	293.625	241.75	2273.25	340	332.625	271.5	207.625	280.875	307	154	163.125	204.125	180.875	200	172.375	470	690.625	401	3169	3122.62	3023.5	3145.12	1457.5	1350.88	1337.75	1357
YF24	YFV	N.A.	3 weeks	Peru	N.A.	N.A.	Belgium	N.A.	213.125	301.625	255.5	2514	349.75	321.875	212	182.875	268.375	311	128.75	123.125	166.875	163.375	172.5	156.625	395.5	538.875	338.5	2883	2788.38	2951.25	2917.62	1284.75	1224.12	1268.75	1221
YF25	YFV	N.A.	N.A.	N.A.	N.A.	N.A.	Belgium	N.A.	263.625	231.375	372.25	207.75	387.25	367.125	234.75	204.625	231.875	642.75	336	389.625	561.875	428.125	467.75	469.125	749.25	767.375	680.75	4919.5	4847.62	4734	5013.88	8988.25	8831.88	8892.75	9403.75
YF42	YFV	N.A.	15 years	N.A.	N.A.	N.A.	Belgium	N.A.	214.875	120.125	154.5	232.5	233.75	233.375	192	195.875	131.125	539.5	498	658.875	810.125	636.125	703	400.875	2476	1558.88	1085.75	1576	1550.12	1544	1644.38	4644.25	3909.88	4671.75	4208.5
CHIKV1	CHIKV	N.A.	N.A.	N.A.	N.A.	N.A.	Belgium	N.A.	339.375	356.875	265.75	516	267	320.875	341.5	3943.38	459.125	558.5	381	325.875	403.375	539.875	443.75	644.875	974.25	1086.38	672.5	3559.25	3340.62	3593.5	3637.38	8949.5	7929.12	9321.5	8902
CHIKV2	CHIKV	N.A.	N.A.	N.A.	N.A.	N.A.	Belgium	N.A.	423.125	65.625	253.75	537.75	290	315.625	341	3996.88	512.375	461.5	221.5	215.125	309.125	287.375	356.5	322.375	873.5	1019.62	687	843	813.375	790.5	849.625	2511.5	2266.38	2127.5	2433.25
CHIKV3	CHIKV	N.A.	N.A.	N.A.	N.A.	N.A.	Belgium	N.A.	191.125	194.625	184.5	464.75	205.75	230.375	257.5	1206.12	389.375	356	236	249.625	298.625	249.375	307.75	287.125	743	808.625	562	1644	1528.88	1739.5	1755.12	2227	1857.88	2278.25	1968.5
CHIKV4	CHIKV	N.A.	N.A.	N.A.	N.A.	N.A.	Belgium	N.A.	2934.12	1445.38	228.25	548.75	229.5	277.375	282.25	1383.38	488.625	1116.5	350.5	3783.62	2284.12	417.125	441.5	494.125	1088.75	858.875	719.75	4967	4555.62	4793.75	5161.12	5376.5	5098.88	5272.5	5568.25
CHIKV5	CHIKV	N.A.	N.A.	N.A.	N.A.	N.A.	Belgium	N.A.	226.625	355.625	245.25	565.75	232	270.375	311	1449.38	507.625	831.5	355	497.625	616.625	450.875	486	552.625	1215	1317.12	856.25	2060	1795.38	2266.5	2321.12	4212.25	4208.88	4151.5	4900.75
CHIKV6	CHIKV	N.A.	N.A.	N.A.	N.A.	N.A.	Belgium	N.A.	780.875	219.125	1303.5	256.75	2809.75	2722.62	381	390.625	729.125	357	277.75	262.625	308.375	300.625	336	330.625	802	919.875	564.75	673	692.625	647.25	729.625	3203.25	3069.62	3193.25	3420.75
CHIKV7	CHIKV	N.A.	N.A.	N.A.	N.A.	N.A.	Belgium	N.A.	126.125	475.625	1396	263	2919.5	2759.38	323.5	396.375	722.125	289	141	183.625	249.125	157.375	182.75	152.125	570	714.625	467.25	2549.5	2076.88	2063.25	2716.62	1813.5	1572.88	1601.5	1850
CHIKV8	CHIKV	N.A.	N.A.	N.A.	N.A.	N.A.	Belgium	N.A.	139.375	166.125	1034	218.25	2247.75	2102.12	305	351.125	619.875	343	147.5	163.625	200.125	208.875	200.5	183.375	516.75	679.875	460.75	1348.25	1170.88	1232.25	1428.12	4691.25	4659.62	4747.75	4667.75
CHIKV9	CHIKV	N.A.	N.A.	N.A.	N.A.	N.A.	Belgium	N.A.	76.125	79.625	843.25	212.25	1717.75	1597.12	245	324.375	497.125	187.25	101.25	102.625	125.125	147.875	171	136.125	280	323.375	205.75	2049	1905.38	1951.75	1946.12	1559.75	1537.62	1443.75	1481
CHIKV10	CHIKV	N.A.	N.A.	N.A.	N.A.	N.A.	Belgium	N.A.	54.625	42.375	378	932.25	455.25	508.375	535.25	396.625	350.125	349.25	266.5	166.125	274.375	258.625	298.75	283.875	1633.25	1793.62	445.5	592.5	536.625	590.25	633.125	2186.75	2016.12	2383.5	2146.25
CHIKV11	CHIKV	N.A.	N.A.	Haiti	N.A.	N.A.	Belgium	N.A.	1395.12	424.625	419.25	1052.25	496	529.125	527.75	441.875	394.625	619	88.5	2295.62	2434.38	81.125	102.75	101.375	1055.25	1181.12	142.5	4559	4540.12	4920.75	4804.88	666.25	631.125	672.5	652.5
CHIKV12	CHIKV	N.A.	N.A.	Dominican Republic	N.A.	N.A.	Belgium	N.A.	37.125	47.625	238.5	341	439.75	388.375	249.25	187.875	239.875	172	103.5	99.875	116.875	92.875	135.75	117.625	617.75	586.875	188.75	736.5	709.125	718.25	762.875	4216.75	3346.62	3727	3912.25
CHIKV13	CHIKV	N.A.	N.A.	Dominican Republic	N.A.	N.A.	Belgium	N.A.	1507.88	283.875	299.5	351.75	418.25	397.875	304.5	262.375	261.375	264.5	168.5	161.625	226.375	190.625	570.5	167.625	330.75	349.375	263.25	1619.75	1452.62	1496.25	1690.12	2786.75	2809.62	2727.5	2545
CHIKV15	CHIKV	N.A.	N.A.	Martinique	N.A.	N.A.	Belgium	N.A.	85.125	120.625	365.25	397.75	577	475.375	380	379.125	361.375	411	178.5	356.125	494.125	230.375	215.75	216.625	718.25	900.625	491.5	1377.5	1120.38	1337.25	1347.62	9171	10926.9	10751	9961.75
CHIKV16	CHIKV	N.A.	N.A.	France	N.A.	N.A.	Belgium	N.A.	43.625	37.125	197.5	119.75	292.75	299.375	117.5	114.375	304.625	505.5	310.5	228.125	381.625	292.375	316	333.625	1070.5	733.375	357	1006	941.125	970	1090.88	12601.8	13013.9	14196.5	11825.5
JTW7	TBEV	N.A.	N.A.	N.A.	N.A.	N.A.	Belgium	N.A.	173.375	212.875	165.5	77	228.5	167.125	107.25	81.875	115.625	308.5	124	199.375	308.625	170.125	197.5	136.125	578.5	749.375	457.75	1527	1451.12	1441.5	1502.12	1542	1355.12	1508.5	1481.25
JTW8	TBEV	N.A.	2 years	N.A.	N.A.	N.A.	Belgium	N.A.	133.375	91.125	67.375	86.375	97.875	98	164	94.375	72.5	764.25	242	307.375	417.625	265.375	388	254.875	1597.5	1443.12	803.75	1174.5	963.125	1144.25	1189.88	8280.5	7292.62	7705.25	8003.25
JTW9	TBEV	N.A.	N.A.	N.A.	N.A.	N.A.	Belgium	N.A.	124.375	148.125	80.125	104.875	101.875	89.5	131.25	385.875	77.75	453.5	249	255.375	373.125	293.875	369.25	201.625	926.75	983.625	624.75	1144	1057.38	1243.5	1273.12	3656	3620.62	3695.75	3549.5
JTW10	TBEV	N.A.	3 weeks	N.A.	N.A.	N.A.	Belgium	N.A.	2187.88	91.625	565.625	52.875	1756.62	759.75	764	37.875	384.25	678.75	383.5	443.375	562.125	371.875	470.25	444.125	960.25	1186.38	729.75	415.5	426.875	438	439.875	7681.75	6745.88	6765.5	7555.25
JTW11	WNV	N.A.	1 week	Hungria	N.A.	N.A.	Belgium	N.A.	73.875	77.625	50.25	32.25	89.75	118.125	62.25	43.875	43.125	328.5	244.25	74.875	154.875	152.125	191.5	86.125	941.75	575.125	364.25	279.5	265.875	269	286.375	2431.25	2063.88	2430.75	2193.25
JTW12	WNV	N.A.	5 weeks	Hungria	N.A.	N.A.	Belgium	N.A.	40.625	55.125	45	26.25	64	69.375	60.75	54.625	38.875	1728.25	1254	439.375	844.625	802.875	1056.5	635.875	3758	2608.12	1078.75	921.5	965.875	926.5	1012.62	7516.5	5684.88	7266.5	7472
JTW13	JEV	N.A.	8 weeks	N.A.	N.A.	N.A.	Belgium	N.A.	34.625	36.375	23.25	28.5	36.75	35.375	64	30.875	215.375	300.75	277	237.375	295.375	383.875	368.5	357.375	639.75	745.875	631.25	407.25	394.375	388.75	434.625	2174.5	1480.62	1807.5	1860.75
JTW14	JEV	N.A.	8 weeks	N.A.	N.A.	N.A.	Belgium	N.A.	286.875	125.875	113.5	189.75	175.75	167.875	155.5	107.125	182.125	185.75	114.25	110.125	143.375	139.375	179.5	131.625	942.75	810.375	296.75	2207.25	2102.62	2172.5	2259.62	1589	1411.12	1486.5	1599.75
JTW15	JEV	N.A.	8 weeks	N.A.	N.A.	N.A.	Belgium	N.A.	38.375	31.125	45.75	36.5	58.5	52.375	147.75	53.125	105.625	355	221	223.625	290.625	330.875	360.75	297.375	746.75	897.375	681	268	252.375	276.5	306.625	1626	1199.38	1295	1564.75
JTW16	JEV	N.A.	8 weeks	N.A.	N.A.	N.A.	Belgium	N.A.	195.625	590.375	189.25	196	273.5	264.875	585.25	277.125	177.125	338.75	164	169.375	246.625	220.875	265.5	186.125	690	755.375	513	2523.25	2225.62	2381.5	2816.38	1992.25	1809.38	1850.75	1945.25
JTW17	JEV	N.A.	8 weeks	N.A.	N.A.	N.A.	Belgium	N.A.	1485.38	61.875	101.5	74.5	167.25	144.375	138.5	178.625	87.625	314.5	269	218.875	310.125	394.625	425.25	288.625	724	753.125	519	1067.75	967.625	1064.75	1016.88	2138	1826.88	1988.25	2189
JTW18	JEV	N.A.	3 weeks	N.A.	N.A.	N.A.	Belgium	N.A.	441.125	363.625	240.25	203.5	413.75	386.375	239	210.125	279.125	264	183.25	197.125	257.375	266.375	309	227.625	496	555.125	461	2702.75	2039.12	2659.25	2988.62	1395.75	1137.12	1183.75	1374.5
JTW19	JEV	N.A.	N.A.	N.A.	N.A.	N.A.	Belgium	N.A.	190.375	131.375	172	190.25	299.75	294.375	218.25	180.125	218.375	338.75	206.25	227.375	294.125	301.875	360	298.625	639	667.875	563	963	770.625	890.25	1048.88	1612.5	1231.38	1441	1491.25
JTW20	JEV	N.A.	8 months	N.A.	N.A.	N.A.	Belgium	N.A.	889.375	61.625	74.5	63	116.25	116.125	117.75	134.625	65.125	281.75	204	175.125	222.625	292.375	275.5	219.125	491	559.375	393.25	693	679.125	715.5	753.625	1794.75	1637.62	1924.5	1626
JTW21	JEV	N.A.	2 weeks	N.A.	N.A.	N.A.	Belgium	N.A.	36.125	16.125	12	15.25	27.75	47.125	47	40.125	17.375	670.5	353	350.375	488.125	452.625	530	419.625	1139	919.875	679.75	295.5	288.625	311	311.625	4793.5	3512.38	4549	4643.25
JTW22	JEV	N.A.	4 weeks	N.A.	N.A.	N.A.	Belgium	N.A.	63.125	39.125	53.25	57.75	81	74.375	77.5	114.375	44.375	416.75	214.5	214.625	290.375	259.625	310.75	258.125	717.75	773.625	480.75	691.5	713.125	715.75	791.875	3986.25	3846.38	3806.25	3721.75
JTW23	WNV	N.A.	N.A.	Sudan	N.A.	N.A.	Belgium	N.A.	1341.38	104.125	1271	181.25	3885.75	3896.88	321.25	129.375	610.125	23460.8	253.5	250.625	334.625	320.375	364.5	428.625	1126.25	1344.88	683.5	1483	1386.88	1523.25	1550.38	4207.25	4640.38	4378.5	4162.25
JTW24	WNV	N.A.	1 month	Serbia	N.A.	N.A.	Belgium	N.A.	111.625	130.625	82.75	62.75	173.75	151.375	150.25	102.125	117.625	635	615.5	305.125	449.625	408.875	497.5	316.625	1849	1142.38	598	1421.25	1355.62	1355.75	1535.62	4708.75	4040.38	4562	4344.75
JTW25	WNV	N.A.	> 20 months	DRC	N.A.	N.A.	Belgium	N.A.	41.625	49.125	64	55.75	74.25	65.625	111.5	77.875	65.875	790.75	345	515.625	705.125	482.375	542.5	529.625	1083.5	1228.38	1024.5	628	626.625	659	704.625	12442.2	12472.4	11572	11629.8
JTW26	WNV	N.A.	2 months	Kosovo	N.A.	N.A.	Belgium	N.A.	65.125	34.125	24.5	23	29.75	31.625	48.25	49.625	30.125	388.5	190.5	192.125	305.625	243.875	287	240.125	725	571.875	408.25	174.5	165.375	186.25	184.375	3305.25	2980.38	2880.5	3040.75
JTW27	WNV	N.A.	N.A.	N.A.	N.A.	N.A.	Belgium	N.A.	176.875	133.125	171	133.25	248.5	269.875	156.5	150.875	198.125	346.75	173	186.125	279.625	745.875	215.5	168.625	579.5	855.625	448.75	1773.5	1494.62	1675.75	1703.62	2353.75	2704.88	2624.5	2456.75
JTW28	WNV	N.A.	N.A.	New Guinea	N.A.	N.A.	Belgium	N.A.	319.625	601.125	331.75	317.75	482.5	480.875	527.5	263.375	645.125	593.75	659.5	678.125	708.625	993.875	820.5	881.125	1043	1275.38	974	4708.75	4326.12	4572.75	4704.62	10053.2	8409.38	9547.5	10386.8
JTW29	TBEV	N.A.	7 days	N.A.	N.A.	N.A.	Belgium	N.A.	163.125	188.375	99.25	122.5	119.5	152.375	142	110.375	96.875	381	542.5	438.625	578.625	658.375	646.5	269.625	1057.75	1008.88	798.25	2190.5	2178.62	2120.25	2139.62	2344.25	2389.88	2777.5	2413.75
JTW30	TBEV	N.A.	7 days	N.A.	N.A.	N.A.	Belgium	N.A.	42.125	65.375	35	114.25	47.5	752.875	70	47.625	51.625	128.5	62	86.125	112.625	110.875	156.5	114.625	385.5	355.125	239	436	399.625	442.25	481.125	708.25	662.875	644	651.75
JTW31	TBEV	N.A.	7 days	N.A.	N.A.	N.A.	Belgium	N.A.	919.125	194.625	305	124.5	1160.25	594.625	423.75	154.875	234.125	220	134	116.375	172.625	164.125	160	149.875	404.5	399.125	283.75	2351.75	2270.12	2350.5	2281.38	1635	1409.38	1617	1393.75
JTW32	TBEV	N.A.	14 days	N.A.	N.A.	N.A.	Belgium	N.A.	156.625	170.625	111.25	138.5	134.75	132.375	164	118.625	99.375	363.5	614.25	360.625	501.625	616.375	690.75	280.125	1160.5	994.375	755	2260	2148.12	2174.25	2430.62	2611.5	2547.38	2875.75	2865.75
JTW33	TBEV	N.A.	14 days	N.A.	N.A.	N.A.	Belgium	N.A.	270.625	219.625	216.25	605.25	386.75	295.625	278.5	164.625	189.625	312.5	168.75	445.375	512.625	295.625	288.75	212.875	546.5	588.375	442.75	3372	3164.88	3215.5	3333.12	1285.75	1227.38	1174.75	1273.75
JTW34	TBEV	N.A.	14 days	N.A.	N.A.	N.A.	Belgium	N.A.	198.625	286.625	175.75	160.5	214.5	231.375	247.25	190.375	224.625	190.5	160.5	123.375	182.375	187.875	239.25	164.125	409.5	368.875	301.75	4561.75	4521.62	4651	4983.12	1628.5	1593.88	1816	1783.5
JTW35	TBEV	N.A.	14 days	N.A.	N.A.	N.A.	Belgium	N.A.	40.875	63.125	36.5	125.25	49.75	996.125	89	32.375	66.875	134.75	63.25	52.625	113.875	88.375	112.75	88.125	391.25	355.125	208.75	435	367.875	389.5	407.375	557.75	514.625	618	612.75
JTW36	TBEV	N.A.	14 days	N.A.	N.A.	N.A.	Belgium	N.A.	210.625	58.625	137.5	52.5	190.25	165.875	510	93.625	146.625	310	148.5	238.875	300.625	212.375	254.5	183.125	1491.5	1550.88	433	1147.5	1091.88	1072.75	1220.62	1581.5	1412.62	1633.75	1483.75
JTW37	TBEV	N.A.	14 days	N.A.	N.A.	N.A.	Belgium	N.A.	513.625	363.875	395	141	693	619.125	370.5	189.375	287.875	211.5	112.5	85.875	134.125	112.375	138	104.875	350.5	365.125	276.25	2408.5	2376.38	2268	2369.88	1132.75	931.625	985.5	937.75
JTW38	TBEV	N.A.	21 days	N.A.	N.A.	N.A.	Belgium	N.A.	898.125	164.375	226.75	90	976.5	426.375	360.5	107.625	200.125	255.75	127.5	141.875	176.125	172.875	194.25	172.625	435.25	432.375	333	2109.25	2069.38	2076.75	2208.38	1819.5	1526.88	1804.5	1666.25
S 27	Healthy donor	N.A.	N.A.	N.A.	N.A.	N.A.	Belgium	N.A.	572.75	349.5	78	71.25	59.25	85.375	93.5	115.625	211.625	567.5	169.5	195.125	236.625	201.375	227.5	229.625	725.75	944.375	779.25	128.5	124.75	128.25	134.5	3479.75	3544.62	3589.25	3537.25
S 28	Healthy donor	N.A.	N.A.	N.A.	N.A.	N.A.	Belgium	N.A.	716.5	225.5	481.5	178	656.25	704.375	335.25	195.625	378.125	530.5	276.25	280.625	544.125	327.625	317	307.125	7684	5125.12	628	623.5	600	606	653	8003.75	7385.12	9095	6498
S 29	Healthy donor	N.A.	N.A.	N.A.	N.A.	N.A.	Belgium	N.A.	720.5	1372	153.5	121.5	211.25	196.625	212	182.125	134.125	519.5	154.25	368.375	570.625	175.125	205	191.625	689	830.375	510.5	2130.75	1757	2044	2248.25	2291	2264.88	2502.5	2491.25
S 30	Healthy donor	N.A.	N.A.	N.A.	N.A.	N.A.	Belgium	N.A.	1261.75	1317.75	162.75	164.5	203.25	438.375	196.25	206.875	142.125	531.5	116.75	161.625	181.875	138.625	170.75	245.375	1033.5	1106.38	640.5	1883.5	1640.5	1766	2010.25	1308.75	1034.38	1176	1217.75
S 31	Healthy donor	N.A.	N.A.	N.A.	N.A.	N.A.	Belgium	N.A.	509.75	2517.75	336.75	325	1055.25	725.375	470	380.875	288.625	554	105.75	587.375	706.125	120.375	147.75	113.625	478	513.125	273.75	1158.25	1087.25	1108.25	1166.25	983	859.375	1145.25	1017.75
S 32	Healthy donor	N.A.	N.A.	N.A.	N.A.	N.A.	Belgium	N.A.	616.75	522.25	145.5	141.75	295.5	226.875	192.25	120.125	98.875	807	376	587.375	739.875	499.875	522.25	450.875	1033.25	1097.12	809.75	3333	3166.5	3327.75	3457.25	5341.25	4961.88	5243	5412.25
S 33	Healthy donor	N.A.	N.A.	N.A.	N.A.	N.A.	Belgium	N.A.	274.25	190.25	164.5	268.75	166.5	212.625	255.25	182.125	351.875	491.5	247.25	214.625	238.125	220.875	231.25	217.125	2155.5	846.625	575.5	872.5	744.5	809.5	932	3687.25	3504.38	3951.75	3821.75
S 34	Healthy donor	N.A.	N.A.	N.A.	N.A.	N.A.	Belgium	N.A.	1880.25	908.25	100	99.25	165.25	161.125	301.25	125.875	102.625	530.5	354.75	326.625	399.125	297.125	300	419.625	751.5	823.125	571.75	929	1071.5	1038	1026.25	3685.75	3900.38	4093.25	3798.75
Z49	ZIKV	N.A.	N.A.	Brazil	N.A.	N.A.	Belgium	N.A.	1145.75	639.5	467	407	1226	646.25	1064.5	472.5	390.5	160.25	646	511.5	911.5	801	829	731.5	475	389.5	217.5	7331.5	7095.25	6704.75	7599.75	6704.25	7703.25	6962.5	11078.5
Z50	ZIKV	N.A.	N.A.	Martinique	N.A.	N.A.	Belgium	N.A.	869.5	197.25	564	132.25	1166.25	816	1201.5	154.75	331.5	153.75	518.75	551	669	724.5	729	688.5	511	506	162	1366.5	1336.25	1382.5	1372	5836.75	5701.75	5319.5	5944.25
Z51	ZIKV	N.A.	N.A.	India	N.A.	N.A.	Belgium	N.A.	80	755.75	73	81.25	88	106.25	114.25	484.25	104.75	291.25	725.5	786.5	1141.75	1154.5	1142.75	893.75	383.25	446.75	307	603	565	599.5	621.25	14388.2	14424.8	15288.5	13169.5
Z52	ZIKV	N.A.	N.A.	India	N.A.	N.A.	Belgium	N.A.	3.75	11.75	9.5	6	6	19.25	21.5	14.75	10	419.75	940.25	1510.25	2522.75	1389	1407.25	1357.75	1036.25	1205.75	425.25	48.75	25	37.5	41	11297	12378.8	12231.5	12586.8
Z53	ZIKV	N.A.	N.A.	Angola	N.A.	N.A.	Belgium	N.A.	421	176.5	302.75	190	494	522.25	303	211.75	365.75	204	620	623.75	1072	1016.5	853.5	1080.75	461.25	419.5	297.25	2051	1903.5	1943	1980.25	6693	10671.8	7367.5	6072
Z54	ZIKV	N.A.	N.A.	N.A.	N.A.	N.A.	Belgium	N.A.	726.25	1000.75	328	299	399.75	406.75	438.25	438.75	289.25	259.25	583.25	2560	3214.5	848	884	843.25	451.75	3269.25	203.5	5129.5	4916	5067.25	5365	7572.25	8654.75	9705.5	7313.75
Z55	ZIKV	N.A.	N.A.	N.A.	N.A.	N.A.	Belgium	N.A.	4146.25	290.25	291.75	339.75	560.25	522.25	251	291	268.25	299.5	946	771.75	1354	1271	1407	1321	910.25	665.25	306	1722.25	1696	1692.5	1830	10640.5	12354.8	13215.2	10716.8
Z56	ZIKV	N.A.	N.A.	N.A.	N.A.	N.A.	Belgium	N.A.	190.25	196.75	107.5	106	150	135.75	179	134.5	105	323	1037.5	852.5	1571	1292.75	1574.5	1600.25	445.75	468.25	415.5	1129	1054	1091	1143.75	10915.2	14975.2	11253.2	13990.8
YF34	YFV	N.A.	N.A.	N.A.	N.A.	N.A.	Belgium	N.A.	223.25	204	89.25	60.25	278.5	165.5	211	73.25	61.5	103.75	413	388.5	499.5	494.5	493.5	424.75	194.5	217.75	155	453	433	461.5	481.75	2620.25	2245.75	2337.5	2566.75
YF35	YFV	N.A.	17 years	N.A.	N.A.	N.A.	Belgium	N.A.	101.75	116.25	89	100.5	145.5	123.75	237	82.5	81.5	101.75	360.25	510	634	463	488.75	430.75	160.5	172.5	127.5	731.25	669.25	682.5	784.75	4021	3595.5	3651	4158
YF36	YFV	N.A.	N.A.	N.A.	N.A.	N.A.	Belgium	N.A.	254	353	234.5	188.5	456	424.75	168	197.25	268	231.5	940.5	1224	1747.25	1315.5	1368	1304.5	806	703	335.75	1065.75	915.5	1023.5	1048.75	5271.75	4237.75	4532	5482.5
YF37	YFV	N.A.	N.A.	N.A.	N.A.	N.A.	Belgium	N.A.	9.5	26	23	1243.5	30	55.25	36.5	20.5	22.25	73.25	267.5	269.5	378.75	326	374.75	373.25	134.25	165	94	115.75	114.5	114.25	124.25	2236.5	1970.75	1916	2154
YF38	YFV	N.A.	12 years	N.A.	N.A.	N.A.	Belgium	N.A.	173	209.25	143	113.25	313.5	249.5	940	192.75	113.5	181.25	576.5	501.5	779.5	719	806.5	687.5	493.5	568.75	247.5	2051.25	1962	1948.5	2140.25	7930.75	7993	7519.5	8064.5
YF39	YFV	N.A.	N.A.	N.A.	N.A.	N.A.	Belgium	N.A.	467.5	250.75	150	143	284.5	165.25	164	161	140.5	225	750.25	1020.5	1295.75	1052.75	935.5	900.25	643.25	593.75	272.5	1846.5	1798	1797.5	1937.75	6179.25	5745.75	5663.75	6140
YF40	YFV	N.A.	N.A.	N.A.	N.A.	N.A.	Belgium	N.A.	859.75	1266	280	171.25	983.25	1014.75	148	100.75	215.5	728.25	800	8286.75	11369.2	992.75	1038.25	1001	260.5	286.25	232	868.25	847.25	809.25	865.25	5032.75	4162	4208.75	4845.75
YF41	YFV	N.A.	5 years YFV; 1 year TBEV	N.A.	N.A.	N.A.	Belgium	N.A.	68	177.5	77.25	102.25	91.5	98.25	113.5	135.75	130.75	375	2267	806.75	1111.25	1479.25	1633	940.25	1551.25	1023	356	987	1015	928.75	992.75	14095.8	13135	13598	14298.5
CHIKV17	CHIKV	N.A.	N.A.	Martinique	N.A.	N.A.	Belgium	N.A.	133.5	126.25	115.5	114.75	128	136.5	110	116.75	97.75	219.25	720	657.75	934.5	788.25	906.5	808.5	3446	635.75	201	1449.5	1414.5	1434.5	1543.25	10393	19428.5	11833.5	12153.5
CHIKV18	CHIKV	N.A.	N.A.	Martinique	N.A.	N.A.	Belgium	N.A.	1292.25	513.75	639.25	169.5	1799.5	1438	118	143.75	607.75	125.25	288.75	215.75	386.25	306.75	293	1151.5	216.25	307.25	199	898.75	815.5	934	939.75	6657	14801	11788.2	8958.5
CHIKV19	CHIKV	N.A.	N.A.	Guadaleoupe	N.A.	N.A.	Belgium	N.A.	239.25	108.75	113.25	93.5	214.5	206.25	109	96.5	990.75	257.75	655.75	910	1378.75	578	559.5	864.25	429.5	410	168.5	1272.5	1203	1254	1286.25	8459.25	13474	10555.5	10310
S 1	HIV	N.A.	3 years	N.A.	39.2301	1	Belgium	N.A.	342.25	516.5	214.875	324.375	1423.12	349.5	207.25	253	420.375	75.75	266.25	278	376.5	349.25	303.25	321	177.25	396.75	80	1352.38	1202	1254.62	1339.75	5092.25	4955.75	5271.75	5141.5
S 2	HIV	N.A.	24 years	N.A.	64.2356	0	Belgium	N.A.	570.5	744	161.625	178.125	382.625	254.75	112.5	97	176.125	97.75	264.25	222.5	259	309.5	347.5	351	190.75	268.5	111	524.125	451.75	487.125	532	2953	2743.5	2924	3251.5
S 3	HIV	N.A.	2 years	N.A.	42.4493	1	Belgium	N.A.	221	43.25	49.875	41.875	105.625	73.25	219.25	50.25	45.875	56.25	289	294.5	347.25	340.5	344.25	262.5	474.75	424.75	66.75	337.875	324	333.625	330	1556.25	1475.25	1431.25	1648
S 4	HIV	N.A.	21 months	N.A.	33.0767	1	Belgium	N.A.	904	843.25	482.125	328.875	945.125	846.5	479.5	350.5	687.125	124.5	445.5	414.75	533.25	544.25	525.25	490.5	190.75	239.75	154.25	3945.62	3417.75	3439.38	3855.75	5480.5	5293.75	5190	5472
S 5	HIV	N.A.	5 years	N.A.	35.7507	1	Belgium	N.A.	217	533.75	149.875	270.625	227.875	209	234.5	580.5	127.625	171.5	346.25	381.25	422	389.25	361	468	409.75	306.75	2024.5	979.125	891.75	981.125	1033	6611.75	6742.75	6805	6138.5
S 6	HIV	N.A.	74 days	N.A.	47.7014	1	Belgium	N.A.	1175.5	1441	326.875	1800.62	634.125	608.25	744.25	247.25	2407.12	143.25	406.5	439	550	599.75	537	467.75	272.75	317	187.75	1550.88	1472.5	1488.12	1620.75	6197	5888.25	5749	6501.5
S 7	HIV	N.A.	4 years	N.A.	33.726	1	Belgium	N.A.	273.5	257.5	160.375	218.625	230.875	199	165.5	205.5	138.125	156.75	423	479.25	547	591.75	624.25	562	262	275	146.75	916.375	851	878.625	958	7384.25	7610.25	7703.5	7943.5
S 8	HIV	N.A.	138 days	N.A.	44.589	0	Belgium	N.A.	52.75	285.5	33.375	28.125	59.375	47.25	49	22.75	33.875	247.5	573.75	636.75	765.75	895.25	990	1077.25	215.75	231.75	178.25	133.375	98.5	104.125	120.25	13887	12129.5	13047.2	14184.2
S 9	HIV	N.A.	3 years	N.A.	58.0822	1	Belgium	N.A.	446.125	389.875	343.875	409.875	460.625	397.5	466.25	457.625	396	79	285.5	326	382	340.5	321.5	368	103.75	106.75	62	7540.5	7145.12	7271.25	8054.12	3370.5	3280	3327	3482.25
S 10	HIV	N.A.	4 months	N.A.	29.0986	1	Belgium	N.A.	581.875	689.125	354.125	332.125	602.125	425.25	708.25	1516.62	460.25	89	393.75	464.5	570.5	603.25	587.5	485	401.25	382.75	127.5	6430	5988.12	6091.5	6520.62	2807.75	2447.25	2523	2828.5
S 11	HIV	N.A.	0 days	N.A.	25.3397	0	Belgium	N.A.	23.125	25.625	13.625	54.125	45.875	29.25	84.75	21.875	31	109.25	324	401.5	473.75	403.75	454.5	535	191.5	211.5	152	332	324.375	337	362.625	1165	952.25	1072.25	1032.5
S 12	HIV	N.A.	3 years	N.A.	36.8685	1	Belgium	N.A.	167.625	134.875	113.625	90.625	152.875	138.75	203.75	502.625	117.25	147.25	1493	1385	1479.5	1808	1854.75	841.5	650	564.5	384.75	2883	2957.88	2841	2873.62	4816.75	4329.25	4940.75	5401.5
S 13	HIV	N.A.	11 months	N.A.	24.7288	0	Belgium	N.A.	218.625	1193.38	128.125	144.875	215.375	163	585.25	110.375	264.25	161.75	497	683.5	752.5	575	510.25	574	259.5	296.25	171.75	2468.25	2405.88	2424.5	2408.62	3783.5	3498.25	3592	3865.5
S 14	HIV	N.A.	18 months	N.A.	30.7918	1	Belgium	N.A.	1638.62	207.875	157.625	148.125	572.875	164	217.75	135.875	163.5	199.25	610.5	1032.5	1306	1429.75	1383.75	762.5	3329.75	3658.75	220	1663.5	1516.62	1586.25	1724.12	12590.8	11754.5	11770.5	13052
S 15	HIV	N.A.	6 months	N.A.	60.0603	0	Belgium	N.A.	287.125	182.375	99.625	164.375	166.625	159	425.75	158.625	208	614.75	480.5	4911.75	5717.5	606.25	611.5	691.5	150.25	187.75	116.25	1013.5	985.125	967.25	1094.62	3597	3172	3256.25	3712.5
S 16	HIV	N.A.	84 days	N.A.	25.3479	1	Belgium	N.A.	2038.38	586.625	329.625	329.875	606.375	456.5	477	442.875	285	105.25	120	1028.75	1207	167.5	176.5	199.25	60.25	132.75	39.75	5001.25	4341.88	4730.75	5040.62	2926	2696.5	2690.5	2903.75
S 17	HIV	N.A.	10 years	N.A.	40.7205	1	Belgium	N.A.	447.5	588.25	358.25	473.75	426	397.5	1862	361.75	362.75	105.25	120	1028.75	1207	167.5	176.5	199.25	60.25	132.75	39.75	5430.5	5590.25	5486.5	5743.75	2926	2696.5	2690.5	2903.75
S 18	HIV	N.A.	5 years	N.A.	41.1178	1	Belgium	N.A.	1294.5	519	964	266.25	1494.5	1460.75	310.5	321.75	1280.5	496.75	462	330.5	472.25	396.25	496.5	511	166.5	309	135.25	1912.75	1992	1939	1995.25	3208.75	8680.5	4901	4026.5
