# Supplementary material for: Peptide Biomarkers for the Diagnosis of Dengue Infection
Source: Front Immunol. 2022 Jan 26;13:793882. doi: 10.3389/fimmu.2022.793882 (PMC8826428; doi:10.3389/fimmu.2022.793882)
Supplement: Supplementary file 8 [file Table_2.xlsx]

## Sheet: Sheet1
Supplementary Table 2. Comparison between groups using non parametric tests
Antigen	Dengue (positive, N=137) vs other samples (negative, N=185)			DENV-Endemic (N=80) vs DENV-Non-Endemic (N=16)			Hospitalized (N=51) vs Non-hospitalized (N=54)			Acute (1, N=54) vs Early convalescent (2, N=27)
										vs Late convalescent (3, N=56)
	Positive MFI-Median	Negative MFI-Median	p-value*	Endemic MFI-Median	Non-end. MFI-Median	p-value*	Hospitalized MFI-Median	Non-Hospi MFI-Median	p-value*	Acute MFI-Median	E-conv MFI-Median	L-conv MFI-Median	p-value*
													1,2	1,3	2,3
PM-2	621.125	210.312	<.0001	594.188	297.25	0.0009	665.125	810.688	0.5736	550.312	602	717.875	0.9173	0.2235	0.6285
PM-12	383	197.5	<.0001	349.25	258	0.0198	457.25	411.125	0.8148	342.625	383	482.125	0.959	0.0179	0.2588
PM-18	334.75	149.938	<.0001	320.438	150.375	0.0082	415	372.375	0.23	282.375	315.625	397.625	0.8962	0.1243	0.5853
PM-22	417.875	138.25	<.0001	408.25	133.125	0.0012	626.375	419.438	0.1059	362.938	417.875	527.875	0.885	0.3429	0.8187
PM-23	498	220.812	<.0001	463.688	345.375	0.0448	586.75	503.125	0.5736	414.125	525.625	612	0.7358	0.1275	0.7664
PM-24	460.5	206.25	<.0001	447.75	325.25	0.0885	491.875	498.125	0.9016	380	451.25	571.125	0.8485	0.0732	0.509
PM-30	361.875	187.125	<.0001	310.125	271.5	0.1506	438.875	348.5	0.5451	291.812	339.5	467.5	0.2422	0.001	0.3856
PM-34	340.75	149.875	<.0001	304.125	148.5	0.0069	447.75	371.125	0.2287	277	356.5	464.5	0.3395	0.0007	0.1104
PM-35	366.25	163.062	<.0001	352.812	165.625	0.0018	481.188	377.438	0.1812	301.438	345.625	436.188	0.9575	0.332	0.6867
VL-D2_IgM	3058.12	1106.12	<.0001	2931.62	705.75	0.0009	3958.12	3441.88	0.4682	2796.38	3007.5	3999.56	0.9997	0.0769	0.1685
FPG-1	985.625	430.5	<.0001	812.562	1027.12	0.4172	1480.12	819.875	0.0562	586.25	5363.5	1358.75	<.0001	<.0001	0.0076
PG-1	413.25	324	0.0037	518.25	401.5	0.0294	374.5	405.625	0.7499	625.25	401.5	240.5	0.0007	<.0001	0.0804
PG-9	426.375	370.375	0.7998	522	552.875	0.8162	369.75	373	0.8682	626.375	414.75	198.875	0.0024	<.0001	0.0832
PG-15A	606.25	482.5	0.0639	759.375	590	0.455	594.25	608.125	0.8199	970.625	525.75	308.375	0.0001	<.0001	0.3137
PG-15B	488.75	391.5	0.0361	626.375	497	0.0479	471.75	437.875	0.8836	737.875	461.25	280.375	0.0008	<.0001	0.1128
PG-19	515.75	428	0.0632	675.75	568	0.0328	473.625	470.875	0.7425	795.375	509	290	0.0003	<.0001	0.0832
PG-24	433.75	399.25	0.1668	524.5	498.25	0.2052	391.625	405.25	0.7872	646.5	435	273.875	0.0033	<.0001	0.1104
PG-32	1033.88	725	<.0001	1147.19	1252.75	0.6117	1122.06	849	0.3438	1104.25	1794.62	885	0.4137	0.5683	0.4103
PG.33	1198.75	763.25	<.0001	1223	1510.75	0.722	1274.25	982.25	0.0087	1110.88	1875	1192.62	0.0713	0.9609	0.3643
PG-40	593.25	474.375	<.0001	769.438	630.375	0.0131	530.25	620.75	0.3995	1000.5	578.25	444.375	0.0012	<.0001	0.095
VL-D2_IgG	10590	4162	<.0001	9993.25	11023	0.5595	11187.9	9958.62	0.3211	8441.12	14033.5	13080	0.0315	0.0002	0.9994
* Non-parametric Steel-Dwass test
DENV positive (n=137): acute and convalescent samples from DENV infected individuals confirmed by RT-PCR and/or Ab seroconversion
DENV negative (n=186): Serum samples from individuals either infected or vaccinated with arboviruses (ZIKV, YFV, TBEV, JEV, WNV) + HIV positive samples, Negative pre-pandemic samples
DENV-endemic (n=80) refers to samples from patients living in areas where DENV causes period outbreaks. Including only acute and early convalescent samples
DENV-non endemic (n=16) refers to samples collected from overseas travelers returning to Belgium from an area endemic for DENV.
Acute samples (1): ≤ 8 days after symptoms onset; Early convalescent (2): > 8,<70 days after symptoms onset; Late convalescent (3) ≥71, up to 230 days after symptoms onset
In red statistical significant differences (p-values<0.05).
