# Supplementary material for: Peptide Biomarkers for the Diagnosis of Dengue Infection
Source: Front Immunol. 2022 Jan 26;13:793882. doi: 10.3389/fimmu.2022.793882 (PMC8826428; doi:10.3389/fimmu.2022.793882)
Supplement: Supplementary file 9 [file Table_3.xlsx]

## Sheet: Sheet1
Supplementary Table 3: Area under the curves for individual peptides
Antigens	Acute + convalescent						Acute						Convalescent
	AUC	> 80% target sensitivity		balanced sens/spec %	> 80% target specificity		AUC	> 80% target sensitivity		balanced sens/spec	> 80% target specificity		AUC	> 80% target sensitivity		balanced sens/spec	> 80% target specificity
		Sens %	Spec %		Sens %	Spec %		sensitivity	specificity		sensitivity	specificity		sensitivity	specificity		sensitivity	specificity
PM-2	0.756228	80.3	43.1	69.6	63.6	80.4	0.741345	81.5	35.2	66.7	60.9	80.4	0.732219	80.4	34.8	69.6	59.8	80.4
PM-12	0.687877	81	32.1	66.3	55.4	80.4	0.656753	81.5	18.5	64.8	46.2	80.4	0.656723	80.4	34.8	63	38.6	80.4
PM-18	0.763071	80.3	56.9	68.5	63	80.4	0.734903	81.5	44.4	66.7	57.1	80.4	0.742616	80.4	56.5	67.4	50.5	80.4
PM-22	0.786496	80.3	59.1	72.8	60.3	80.4	0.772846	81.5	57.4	72.2	58.2	80.4	0.750945	80.4	54.3	69.6	47.3	80.4
PM-23	0.715844	80.3	43.1	65.8	57.1	80.4	0.686141	81.5	33.3	64.8	56	80.4	0.708176	80.4	41.3	65.2	56	80.4
PM-24	0.735739	80.3	49.6	66.3	58.2	80.4	0.702395	81.5	37	64.8	55.4	80.4	0.736531	80.4	54.3	69.6	58.7	80.4
PM-30	0.736116	80.3	51.8	67.4	54.3	80.4	0.679247	81.5	31.5	61.1	49.5	80.4	0.720995	80.4	54.3	69.6	51.1	80.4
PM-34	0.758727	80.3	59.1	71.7	57.6	80.4	0.707981	81.5	46.3	66.7	54.9	80.4	0.721054	80.4	58.7	65.2	44.6	80.4
PM-35	0.737246	80.3	51.8	66.8	54.3	80.4	0.713969	81.5	44.4	64.8	53.3	80.4	0.70918	80.4	50	67.4	51.1	80.4
VL-D2_IgM	0.765035	80.3	65.7	73.4	57.1	81	0.755686	81.5	59.3	72.2	64.7	81	0.683247	80.4	54.3	65.2	38.6	81
FPG-1	0.813139	80.3	64.2	71.4	61.1	80.5	0.684635	81.5	33.3	61.1	47	80.5	0.903055	80.4	82.6	82.7	86.5	80.5
PG-1	0.594535	80.3	34.3	60	25.4	80.5	0.811411	81.5	61.1	73.5	69.7	80.5	0.550353	80.4	23.9	58.9	18.9	80.5
PG-9	0.508305	80.3	24.1	55.1	14.6	80.5	0.732933	81.5	42.6	68.1	58.9	80.5	0.464454	80.4	17.4	49.7	14.6	80.5
PG-15A	0.560406	80.3	28.5	58.4	18.4	80.5	0.777327	81.5	51.9	70.3	66.5	80.5	0.514395	80.4	19.6	54.6	18.4	80.5
PG-15B	0.568278	80.3	27	58.4	20.5	80.5	0.786186	81.5	53.7	70.8	66.5	80.5	0.520035	80.4	13	54.6	20	80.5
PG-19	0.560544	80.3	28.5	55.7	17.8	80.5	0.809109	81.5	55.6	75.1	73	80.5	0.507227	80.4	13	52.4	14.6	80.5
PG-24	0.545157	80.3	24.1	51.9	20	80.5	0.751151	81.5	48.1	65.9	53.5	80.5	0.507286	80.4	10.9	51.4	18.4	80.5
PG-32	0.640008	80.3	40.9	58.4	30.8	80.5	0.677928	81.5	35.2	59.5	44.9	80.5	0.693243	80.4	54.3	61.6	36.8	80.5
PG.33	0.696449	80.3	45.3	64.9	38.4	80.5	0.685435	81.5	37	64.9	41.1	80.5	0.775206	80.4	58.7	69.7	62.2	80.5
PG-40	0.631643	81	38.7	59.5	30.8	80.5	0.847197	81.5	68.5	74.1	68.1	80.5	0.572973	80.4	26.1	58.9	23.2	80.5
VL-D2_IgG	0.808799	80.3	59.1	70.8	68.1	80.5	0.742643	81.5	40.7	69.2	64.3	80.5	0.850059	80.4	73.9	76.2	70.8	80.5
● DENV positive: acute + convalescent (n=137); DENV infected individuals confirmed by RT-PCR and/or Ab seroconversion
● DENV negative: (n=186); Serum samples from individuals either infected or vaccinated with arboviruses (ZIKV, YFV, TBEV, JEV, WNV, CHIKV), HIV, Negative pre-pandemic samples
● Acute samples: (N=54); <8 days after symptoms onset
● Convalescent: (N=46); onvalescent samples collected between 10 and 60 days after symptoms onset
● In red biomarkers with highest AUC values, > 0.75 for IgM peptides; > 0.8 for IgG peptides
● VL-D2: viral lysate from DENV serotype 2. This antigen is included in the table as a comparison
