# Supplementary material for: Peptide Biomarkers for the Diagnosis of Dengue Infection
Source: Front Immunol. 2022 Jan 26;13:793882. doi: 10.3389/fimmu.2022.793882 (PMC8826428; doi:10.3389/fimmu.2022.793882)
Supplement: Supplementary file 10 [file Table_4.xlsx]

## Sheet: Sheet1
Supplementary Table 4. McNemar’s test for pairwise comparisons
		PM2	PM12	PM18	PM22	PM23	PM24	PM30	PM34	PM35	VL-D2	FPG1	PG1	PG9	PG15A	PG15B	PG19	PG24	PG32	PG33	PG40	VL-D2	Reference standard
		IgM	IgM	IgM	IgM	IgM	IgM	IgM	IgM	IgM	IgM	IgG	IgG	IgG	IgG	IgG	IgG	IgG	IgG	IgG	IgG	IgG
PM2	IgM		5.7 (3.3-9.84)	8.39 (4.89-14.41)	3.95 (2.38-6.54)	14.08 (7.9-25.12)	10.33 (5.94-17.97)	6.04 (3.58-10.2)	4.13 (2.49-6.84)	5.63 (3.35-9.47)	4.62 (2.77-7.71)	2.27 (1.39-3.7)	0.75 (0.42-1.31)	0.8 (0.44-1.45)	1.04 (0.6-1.82)	0.94 (0.53-1.68)	0.88 (0.5-1.55)	1.08 (0.61-1.92)	0.89 (0.52-1.52)	1.01 (0.65-1.83)	0.66 (0.37-1.15)	1.99 (1.22-3.26)	3.09 (1.88-5.08)
PM12	IgM	0.0956		5.76 (3.33-9.95)	4.08 (2.4-6.94)	4.53 (2.64-7.76)	4.25 (2.49-7.23)	6.76 (3.89-11.76)	6.32 (3.63-10.99)	3.2 (1.89-5.4)	8.46 (4.7-15.23)	1.86 (1.11-3.1)	0.65 (0.35-1.2)	0.79 (0.42-1.5)	0.93 (0.52-1.69)	0.65 (0.34-1.24)	0.75 (0.4-1.4)	0.61 (0.31-1.18)	0.7 (0.39-1.25)	1.26 (0.74-2.15)	0.76 (0.42-1.36)	1.47 (0.88-2.46)	1.93 (1.16-3.22)
PM18	IgM	0.0304	0.0003		8.91 (5.27-15.06)	43.28 (21.19-88.41)	67.61 (32.07-142.53)	20.3 (11.22-36.73)	20.66 (11.48-37.19)	33.21 (17.5-63.4)	10.61 (6.21-18.13)	2.61 (1.63-4.19)	0.83 (0.49-1.41)	0.88 (0.5-1.54)	0.99 (0.58-1.68)	0.92 (0.54-1.6)	0.92 (0.54-1.58)	1.14 (0.66-1.97)	1.29 (0.78-2.12)	1.4 (0.86-2.28)	0.89 (0.53-1.49)	2.52 (1.57-4.05)	5.4 (3.28-8.88)
PM22	IgM	0.0348	0.0003	0.8185		4.22 (2.54-7)	5.39 (3.25-8.95)	8.49 (5.01-14.38)	22.69 (12.51-41.16)	11.45 (6.63-19.78)	12.3 (7.14-21.19)	2.48 (1.55-3.97)	0.99 (0.59-1.67)	0.85 (0.48-1.49)	1.19 (0.7-2)	0.97 (0.56-1.66)	1.11 (0.65-1.9)	0.8 (0.46-1.41)	1.09 (0.66-1.79)	1.34 (0.83-2.18)	1.2 (0.73-1.99)	2.7 (1.68-4.33)	6.12 (3.7-10.1)
PM23	IgM	1	0.1078	0.0038	0.033		109.89 (47.5-254.22)	11.07 (6.33-19.34)	7.21 (4.23-12.27)	20.5 (11.15-37.71)	4.62 (2.77-7.71)	2.57 (1.57-4.2)	0.95 (0.55-1.65)	0.96 (0.53-1.72)	1.13 (0.65-1.96)	1.21 (0.69-2.13)	1.12 (0.64-1.96)	1.51 (0.86-2.63)	1.46 (0.87-2.45)	1.32 (0.81-2.23)	0.9 (0.52-1.54)	1.87 (1.15-3.06)	3.09 (1.88-5.08)
PM24	IgM	0.2786	0.0123	0.0863	0.2059	0.0833		12.61 (7.22-22.01)	10.71 (6.21-18.48)	31.62 (16.68-59.95)	5.74 (3.45-9.56)	2.87 (1.77-4.65)	1.44 (0.85-2.42)	1.14 (0.65-2)	1.38 (0.81-2.35)	1.63 (0.95-2.8)	1.5 (0.88-2.56)	1.87 (1.09-3.21)	1.48 (0.89-2.45)	1.52 (0.93-2.5)	1.16 (0.69-1.94)	2.27 (1.4-3.68)	4.02 (2.45-6.6)
PM30	IgM	0.1904	0.0027	0.3452	0.3051	0.1456	0.7098		12.99 (7.45-22.65)	9.7 (5.66-16.6)	10.46 (6.08-18.02)	2.08 (1.29-3.35)	0.88 (0.51-1.5)	0.99 (0.56-1.75)	0.97 (0.56-1.66)	0.76 (0.43-1.34)	0.9 (0.52-1.55)	1.02 (0.58-1.78)	1.14 (0.68-1.89)	1.43 (0.87-2.34)	0.88 (0.52-1.49)	2.37 (1.47-3.83)	4.39 (2.68-7.21)
PM34	IgM	0.0263	<.0001	0.6858	0.8907	0.0151	0.1229	0.2184		18.21 (10.16-32.64)	17.66 (9.96-31.32)	3.05 (1.9-4.9)	1.2 (0.72-2.01)	1.06 (0.61-1.84)	1.34 (0.8-2.25)	1.02 (0.6-1.76)	1.18 (0.69-2)	1.08 (0.63-1.87)	1.14 (0.69-1.87)	1.58 (0.97-2.57)	1.18 (0.71-1.95)	2.79 (1.74-4.48)	5.91 (3.59-9.73)
PM35	IgM	0.1957	0.0072	0.2967	0.2786	0.1025	0.6547	1	0.1892		7.79 (4.62-13.14)	2.64 (1.63-4.25)	1.26 (0.75-2.13)	1.08 (0.62-1.89)	1.4 (0.83-2.38)	1.13 (0.66-1.96)	1.31 (0.77-2.24)	1.4 (0.81-2.42)	1.3 (0.78-2.15)	1.43 (0.87-2.34)	1.25 (0.75-2.08)	2.52 (1.56-4.07)	4.39 (2.68-7.21)
VL-D2	IgM	0.0012	<.0001	0.1281	0.1854	0.0012	0.0159	0.0201	0.1967	0.0272		2.25 (1.42-3.58)	0.94 (0.56-1.57)	0.83 (0.48-1.44)	1.12 (0.67-1.88)	0.8 (0.47-1.38)	0.92 (0.54-1.56)	0.85 (0.49-1.46)	1.11 (0.7-1.86)	1.55 (0.96-2.51)	0.92 (0.56-1.52)	2.08 (1.31-3.32)	7.56 (4.56-12.51)
FPG1	IgG	0.0079	<.0001	0.3532	0.4615	0.0068	0.0588	0.1253	0.5064	0.1129	0.7868		2 (1.2-3.3)	3.05 (1.77-5.27)	2.12 (1.27-3.54)	2.1 (1.24-3.55)	1.9 (1.13-3.19)	2.09 (1.23-3.56)	7.27 (4.25-12.44)	9.87 (5.71-17.03)	3.18 (1.92-5.27)	6.74 (4.08-11.14)	7.18 (4.35-11.87)
PG1	IgG	0.3035	0.7932	0.0095	0.0051	0.2926	0.0583	0.0411	0.0033	0.0339	0.0003	0.0002		28.2 (14.15-56.19)	39 (19.4-78.38)	130.06 (51.77-326.77)	279.6 (95.31-820.22)	76.33 (33.41-174.91)	5.16 (3.02-8.82)	4.03 (2.38-6.81)	19.11 (10.31-35.43)	2.24 (1.35-3.71)	2.09 (1.26-3.46)
PG9	IgG	0.0216	0.3133	0.0001	<.0001	0.0196	0.0017	0.0009	<.0001	0.0008	<.0001	<.0001	0.0348		100.75 (41.85-242.56)	26.73 (13.55-52.71)	23.33 (12-45.37)	33.51 (16.57-67.77)	4.89 (2.79-8.57)	4.17 (2.4-7.27)	5.86 (3.32-10.34)	2 (1.17-3.42)	1.27 (0.75-2.16)
PG15A	IgG	0.154	0.9276	0.0028	0.0013	0.1508	0.0242	0.0156	0.0009	0.0119	<.0001	<.0001	0.5164	0.0499		37.24 (18.39-75.41)	39.71 (19.59-80.48)	37.5 (18.4-76.46)	4.35 (2.54-7.45)	3.69 (2.17-6.26)	7.14 (4.09-12.47)	2.92 (1.74-4.91)	1.83 (1.1-3.05)
PG15B	IgG	0.05	0.5312	0.0005	0.0002	0.0446	0.0042	0.0038	0.0002	0.0027	<.0001	<.0001	0.0412	0.5371	0.3304		602.5 (171.42-2117.63)	84.29 (37.07-191.65)	5.81 (3.32-10.15)	4.54 (2.63-7.86)	15.9 (8.53-29.64)	2.02 (1.2-1.2)	1.48 (0.88-2.49)
PG19	IgG	0.0944	0.7194	0.0012	0.0005	0.0867	0.0106	0.0076	0.0004	0.0056	<.0001	<.0001	0.0896	0.2967	0.6219	0.3657		97.13 (41.61-226.73)	5.63 (3.24-9.76)	4.75 (2.76-8.16)	18.31 (9.77-34.3)	1.97 (1.17-3.31)	1.65 (0.99-2.76)
PG24	IgG	0.0298	0.4208	0.0002	0.0002	0.0246	0.0019	0.0016	<.0001	0.0011	<.0001	<.0001	0.0285	0.7456	0.1944	0.6949	0.3173		4.92 (2.82-8.58)	3.87 (2.24-6.69)	9.05 (5.04-16.26)	2.71 (1.58-4.62)	1.37 (0.81-2.32)
PG32	IgG	0.8638	0.2632	0.0686	0.0511	0.8563	0.3252	0.2265	0.0411	0.2195	0.0043	0.0008	0.2752	0.0088	0.1356	0.0253	0.0589	0.0164		125.1389 (53.24-294.11)	4.62 (2.73-7.81)	4.41 (2.65-7.34)	2.85 (1.74-4.68)
PG33	IgG	0.6646	0.0725	0.223	0.1669	0.6573	0.7216	0.5377	0.1345	0.5377	0.0192	0.0059	0.0779	0.0012	0.0312	0.0042	0.0105	0.0026	0.1615		5.11 (3.03-8.63)	4.02 (2.45-6.6)	3.29 (2.02-5.38)
PG40	IgG	0.6146	0.4317	0.0366	0.0201	0.6042	0.19	0.1282	0.0164	0.1144	0.0018	0.0008	0.4054	0.0235	0.245	0.0325	0.0741	0.029	0.6698	0.2383		1.65 (1.01-2.71)	2.52 (1.53-4.15)
VL-D2	IgG	0.0365	0.0008	0.7103	0.8514	0.0381	0.1975	0.3092	0.9251	0.305	0.4208	0.5176	0.0012	<.0001	0.0002	<.0001	0.0001	<.0001	0.0111	0.0719	0.0101		5.96 (3.63-9.8)
Reference standard		<.0001	<.0001	0.0183	0.0277	<.0001	0.0013	0.003	0.0371	0.003	0.2752	0.1957	<.0001	<.0001	<.0001	<.0001	<.0001	<.0001	<.0001	0.0007	<.0001	0.0606
The above diagonal element shows the odds ratio with 95% confidence intervals. The corresponding element below the diagonal presents the P value. P values <.05 indicate that there is significant disagreement in the outcome between the compared tests.
