# Supplementary material for: Peptide Biomarkers for the Diagnosis of Dengue Infection
Source: Front Immunol. 2022 Jan 26;13:793882. doi: 10.3389/fimmu.2022.793882 (PMC8826428; doi:10.3389/fimmu.2022.793882)
Supplement: Supplementary file 11 [file Table_5.xlsx]

## Sheet: Sheet1
Supplementary Table 5. Cohen’s kappa test for pairwise comparisons
		PM2	PM12	PM18	PM22	PM23	PM24	PM30	PM34	PM35	VL-D2	FPG1	PG1	PG9	PG15A	PG15B	PG19	PG24	PG32	PG33	PG40	VL-D2	Reference standard
		IgM	IgM	IgM	IgM	IgM	IgM	IgM	IgM	IgM	IgM	IgG	IgG	IgG	IgG	IgG	IgG	IgG	IgG	IgG	IgG	IgG
PM2	IgM		0.36 (0.25-0.48)	0.46 (0.35-0.56)	0.3 (0.2-0.41)	0.55 (0.45-0.65)	0.5 (0.39-0.5997)	0.39 (0.29-0.5)	0.31 (0.2-0.42)	0.38 (0.27-0.49)	0.33 (0.23-0.44)	0.18 (0.07-0.29)	-0.06 (-0.16-0.05)	-0.04 (-0.14-0.06)	0.01 (-0.10-0.12)	-0.01 (-0.12-0.1)	-0.02 (-0.13-0.08)	0.01 (-0.09-0.12)	-0.02 (-0.13-0.08)	0.02 (-0.09-0.13)	-0.08 (-0.19-0.02)	0.15 (0.04-0.26)	0.24 (0.14-0.35)
PM12	IgM	<.0001		0.36 (0.25-0.46)	0.29 (0.18-0.4)	0.32 (0.2-0.43)	0.3 (0.19-0.414238)	0.39 (0.29-0.5)	0.37 (0.27-0.48)	0.24 (0.13-0.35)	0.41 (0.31-0.51)	0.13 (0.02-0.23)	-0.08 (-0.18-0.02)	-0.04 (-0.14-0.07)	-0.01 (-0.12-0.1)	-0.07 (-0.18-0.03)	-0.05 (-0.156-0.05)	-0.08 (-0.18-0.02)	-0.07 (-0.17-0.04)	0.05 (-0.06-0.16)	-0.05 (-0.16-0.05)	0.08 (-0.03-0.19)	0.13 (0.03-0.23)
PM18	IgM	<.0001	<.0001		0.48 (0.38-0.58)	0.7 (0.61-0.78)	0.76 (0.69-0.838409)	0.62 (0.53-0.71)	0.63 (0.54-0.72)	0.69 (0.61-0.77)	0.51 (0.42-0.61)	0.22 (0.12-0.33)	-0.04 (-0.14-0.07)	-0.02 (-0.13-0.08)	-0.002 (-0.11-0.1)	-0.01 (-0.12-0.09)	-0.02 (-0.12-0.09)	0.03 (-0.08-0.13)	0.05 (-0.05-0.16)	0.08 (-0.04-0.19)	-0.02 (-0.13-0.08)	0.22 (0.11-0.33)	0.38 (0.28-0.48)
PM22	IgM	<.0001	<.0001	<.0001		0.32 (0.21-0.43)	0.38 (0.27-0.48341)	0.47 (0.37-0.57)	0.64 (0.55-0.73)	0.53 (0.43-0.62)	0.54 (0.45-0.64)	0.21 (0.1-0.32)	-0.001 (-0.11-0.11)	-0.03 (-0.13-0.07)	0.03 (-0.07-0.14)	-0.01 (-0.11-0.1)	0.02 (-0.08-0.13)	-0.04 (-0.14-0.06)	0.02 (-0.09-0.13)	0.07 (-0.04-0.18)	0.04 (-0.07-0.15)	0.23 (0.12-0.34)	0.41 (0.13-0.51)
PM23	IgM	<.0001	<.0001	<.0001	<.0001		0.8 (0.73-0.873939)	0.51 (0.41-0.61)	0.42 (0.32-0.53)	0.61 (0.52-0.7)	0.33 (0.23-0.44)	0.21 (0.1-0.32)	-0.01 (-0.12-0.1)	-0.01 (-0.11-0.1)	0.02 (-0.09-0.13)	0.04 (-0.07-0.15)	0.02 (-0.09-0.13)	0.08 (-0.03-0.19)	0.08 (-0.03-0.19)	0.06 (-0.05-0.18)	-0.02 (-0.13-0.09)	0.14 (0.03-0.25)	0.24 (0.14-0.35)
PM24	IgM	<.0001	<.0001	<.0001	<.0001	<.0001		0.54 (0.44-0.64)	0.51 (0.41-0.61)	0.68 (0.6-0.77)	0.39 (0.28-0.49)	0.24 (0.13-0.35)	0.08 (-0.04-0.19)	0.02 (-0.08-0.13)	0.07 (-0.04-0.178)	0.1 (-0.01-0.21)	0.08 (-0.03-0.19)	0.12 (0.01-0.23)	0.08 (-0.03-0.2)	0.09 (-0.02-0.21)	0.03 (-0.08-0.14)	0.19 (0.08-0.3)	0.31 (0.21-0.41)
PM30	IgM	<.0001	<.0001	<.0001	<.0001	<.0001	<.0001		0.55 (0.45-0.64)	0.49 (0.39-0.6)	0.5 (0.41-0.6)	0.17 (0.06-0.28)	-0.03 (-0.13-0.08)	-0.001 (-0.11-0.1)	-0.01 (-0.113-0.1)	-0.05 (-0.15-0.05)	-0.02 (-0.13-0.08)	0.004 (-0.1-0.11)	0.03 (-0.08-0.14)	0.08 (-0.03-0.19)	-0.03 (-0.13-0.08)	0.2 (0.09-0.31)	0.33 (0.23-0.43)
PM34	IgM	<.0001	<.0001	<.0001	<.0001	<.0001	<.0001	<.0001		0.6 (0.51-0.69)	0.6 (0.51-0.69)	0.26 (0.15-0.37)	0.04 (-0.07-0.15)	0.01 (-0.09-0.11)	0.06 (-0.05-0.17)	0.005 (-0.10-0.11)	0.03 (-0.07-0.14)	0.02 (-0.09-0.12)	0.03 (-0.08-0.14)	0.1 (-0.01-0.21)	0.03 (-0.07-0.14)	0.24 (0.13-0.35)	0.4 (0.3-0.5)
PM35	IgM	<.0001	<.0001	<.0001	<.0001	<.0001	<.0001	<.0001	<.0001		0.45 (0.35-0.55)	0.22 (0.11-0.33)	0.05 (-0.06-0.16)	0.01 (-0.09-0.12)	0.07 (-0.04-0.18)	0.02 (-0.08-0.13)	0.05 (-0.05-0.16)	0.07 (-0.04-0.17)	0.06 (-0.05-0.17)	0.08 (-0.03-0.19)	0.05 (-0.06-0.16)	0.21 (0.1-0.32)	0.33 (0.23-0.43)
VL-D2	IgM	<.0001	<.0001	<.0001	<.0001	<.0001	<.0001	<.0001	<.0001	<.0001		0.19 (0.08-0.3)	-0.01 (-0.12-0.09)	-0.03 (-0.13-0.06)	0.02 (-0.08-0.13)	-0.04 (-0.14-0.06)	-0.02 (-0.112-0.09)	-0.03 (-0.13-0.07)	0.03 (-0.08-0.14)	0.1 (-0.01-0.21)	-0.02 (-0.12-0.09)	0.17 (0.06-0.28)	0.46 (0.36-0.56)
FPG1	IgG	0.0009	0.0171	<.0001	<.0001	<.0001	<.0002	0.0023	<.0001	<.0001	<.0001		0.14 (0.04-0.25)	0.21 (0.11-0.31)	0.15 (0.05-0.26)	0.15 (0.04-0.25)	0.13 (0.023-0.23)	0.14 (0.04-0.25)	0.42 (0.32-0.52)	0.49 (0.39-0.58)	0.25 (0.14-0.36)	0.43 (0.33-0.53)	0.45 (0.35-0.55)
PG1	IgG	0.3095	0.1618	0.4939	0.9815	0.8581	0.1712	<.0001	0.4823	0.3801	0.8063	0.0068		0.63 (0.53-0.73)	0.69 (0.6-0.78)	0.8 (0.72-0.88)	0.86 (0.79-0.92)	0.75 (0.66-0.83)	0.35 (0.24-0.46)	0.3 (0.19-0.41)	0.59 (0.49-0.69)	0.17 (0.06-0.28)	0.15 (0.05-0.25)
PG9	IgG	0.4598	0.48	0.6536	0.5693	0.8854	0.6476	0.9835	0.8275	0.7891	0.5077	<.0001	<.0001		0.77 (0.69-0.86)	0.62 (0.52-0.73)	0.6 (0.45-0.71)	0.66 (0.56-0.76)	0.32 (0.2-0.43)	0.28 (0.17-0.4)	0.35 (0.24-0.47)	0.13 (0.03-0.24)	0.04 (-0.05-0.14)
PG15A	IgG	0.8767	0.8223	0.969	0.524	0.6607	0.2313	0.9091	0.2679	0.2077	0.6625	0.0038	<.0001	<.0001		0.68 (0.58-0.77)	0.69 (0.6-0.78)	0.67 (0.58-0.77)	0.31 (0.19-0.42)	0.27 (0.16-0.39)	0.41 (0.3-0.52)	0.22 (0.11-0.33)	0.12 (0.02-0.22)
PG15B	IgG	0.8447	0.191	<.0001	0.898	0.4972	0.0743	0.3357	0.9318	0.6533	0.4184	0.0052	<.0001	<.0001	<.0001		0.9 (0.85-0.96)	0.77 (0.69-0.85)	0.36 (0.25-0.47)	0.31 (0.2-0.42)	0.54 (0.44-0.65)	0.14 (0.03-0.25)	0.07 (-0.03-0.17)
PG19	IgG	0.6532	0.3628	<.0001	0.6919	0.6794	0.1372	0.6941	0.5462	0.3178	0.7549	0.0146	<.0001	<.0001	<.0001	<.0001		0.78 (0.7-0.86)	0.36 (0.24-0.47)	0.32 (0.21-0.43)	0.57 (0.47-0.67)	0.14 (0.03-0.24)	0.1 (0-0.2)
PG24	IgG	0.786	0.14	<.0001	0.4436	0.1472	0.0228	0.941	0.7713	0.2245	0.5492	0.0058	<.0001	<.0001	<.0001	<.0001	<.0001		0.32 (0.21-0.44)	0.27 (0.16-0.38)	0.44 (0.33-0.55)	0.19 (0.09-0.3)	0.06 (-0.04-0.16)
PG32	IgG	0.6645	0.2269	<.0001	0.7416	0.1463	0.129	0.6194	0.6097	0.3084	0.5988	<.0001	<.0001	<.0001	<.0001	<.0001	<.0001	<.0001		0.82 (0.75-0.89)	0.33 (0.22-0.44)	0.32 (0.22-0.43)	0.23 (0.12-0.33)
PG33	IgG	0.729	0.4034	<.0001	0.2334	0.255	0.0942	0.155	0.0625	0.155	0.0715	<.0001	<.0001	<.0001	<.0001	<.0001	<.0001	<.0001	<.0001		0.35 (0.24-0.46)	0.32 (0.2-0.42)	0.26 (0.16-0.37)
PG40	IgG	0.1387	0.3491	<.0001	0.4774	0.6978	0.5805	0.6417	0.5241	0.3915	0.7361	<.0001	<.0001	<.0001	<.0001	<.0001	<.0001	<.0001	<.0001	<.0001		0.11 (0-0.22)	0.2 (0.09-0.3)
VL-D2	IgG	0.0054	0.1411	<.0001	<.0001	0.0115	0.0007	0.0004	<.0001	<.0001	0.0018	<.0001	0.0017	0.0106	<.0001	0.0081	0.0098	0.0002	<.0001	<.0001	0.0465		0.41 (0.3-0.51)
Reference standard		<.0001	0.011	<.0001	<.0001	<.0001	<.0001	<.0001	<.0001	<.0001	<.0001	<.0001	0.0038	0.3793	0.0194	0.1395	0.0558	0.2375	<.0001	<.0001	0.0002	<.0001
The above diagonal element shows the κ̂ (kappa) with 95% confidence intervals. The corresponding element below the diagonal presents the two-sided P value. P values <.05 indicate that that degree of agreement or disagreement in the outcome between the compared tests is statistically significant.
