# Supplementary material for: Peptide Biomarkers for the Diagnosis of Dengue Infection
Source: Front Immunol. 2022 Jan 26;13:793882. doi: 10.3389/fimmu.2022.793882 (PMC8826428; doi:10.3389/fimmu.2022.793882)
Supplement: Supplementary file 12 [file Table_6.xlsx]

## Sheet: Sheet1
Supplementary Table 6: Sensitivity values for specificity target >80% in multiple combinations of peptides
Samples included	IgM peptides						IgG peptides
	RF model	Peptide	sensitivity	95% confidence interval			RF model	Peptide	sensitivity	95% confidence interval
Acute DENV pos: N=54 DENV neg: N=185	RFM1	PM22	0.495	(0.4240 - 0.5660)			RFG1	PG40	0.681	(0.6110 - 0.7440)
		+PM2	0.203704	(0.1177 - 0.329)				+PG15A	0.833333	(0.7126 - 0.9098)
		+PM30	0.574074	(0.4416 - 0.6967)				+FPG1	0.87037	(0.7558 - 0.9358)
		+PM18	0.5	(0.3711 - 0.6288)				+PG19	0.87037	(0.7558 - 0.9358)
		+PM34	0.537037	(0.4061 - 0.6631)				+PG1	0.87037	(0.7558 - 0.9358)
		+PM24	0.574074	(0.4416 - 0.6967)				+PG24	0.888889	(0.7781 - 0.9481)
Convalescent DENV pos: N=46 DENV neg: N=185	RFM2	PM22	0.473	(0.4020 - 0.5440)			RFG2	FPG1	0.865	(0.8080 - 0.9070)
		+PM24	0.565217	(0.4225 - 0.6979)				+PG33	0.76087	(0.6206 - 0.8609)
		+PM18	0.543478	(0.4018 - 0.6784)				+PG9	0.804348	(0.6683 - 0.8935)
		+PM30	0.521739	(0.3814 - 0.6587)				+PG32	0.869565	(0.7433 - 0.9388)
		+PM34	0.521739	(0.3814 - 0.6587)				+PG15A	0.891304	(0.7696 - 0.9527)
		+PM2	0.565217	(0.4225 - 0.6979)				+PG1	0.891304	(0.7696 - 0.9527)
Acute + convalescent DENV pos: N=137 DENV neg: N=185	RFM3	PM22	0.603	(0.5320 - 0.6710)			RFG3	FPG1	0.611	(0.5390 - 0.6780)
		+PM2	0.678832	(0.5967 - 0.7512)				+PG40	0.591241	(0.5075 - 0.671)
		+PM30	0.613139	(0.5296 - 0.6905)				+PG15A	0.861314	(0.7935 - 0.9094)
		+PM34	0.664234	(0.5816 - 0.7379)				+PG33	0.854015	(0.7853 - 0.9035)
		+PM23	0.737226	(0.6578 - 0.8037)				+PG1	0.875912	(0.8103 - 0.9211)
		+PM12	0.722628	(0.6424 - 0.7907)				+PG9	0.883212	(0.8187 - 0.9268)
Confidence intervals were calculated using Wilson’s method (95% binomial confidence interval). Antigen combinations were selected to optimize sensitivity while enforcing specificity > 80%.
